# Supplementary material for: Tungsten-Enabled Diels–Alder Cycloaddition and Cycloreversion of Arenes and Alkynes: Divergent Synthesis of Highly Functionalized Barrelenes and Arenes
Source: J Am Chem Soc. 2025 Aug 8;147(33):30146–53. doi: 10.1021/jacs.5c08320 (PMC12371869; doi:10.1021/jacs.5c08320)
Supplement: Supplementary file 2 [file ja5c08320_si_002.xyz]

58
alkyne_rDA_1-d_a.log
O          -1.42461100   -1.00386600   -2.73761200
N          -0.39687900    1.95152400   -0.29304300
N           0.61978400    2.78864000    0.04205200
N           1.02429800    0.31188400    1.73150800
N           1.88084000    1.36193100    1.69501000
N           1.69009600    0.40568100   -1.23306200
N           2.49809100    1.37822300   -0.75049400
N          -0.92599800   -0.70610500   -1.67469500
C           0.27313000    4.05894000   -0.24778400
C          -1.00020300    4.05725000   -0.78541700
C          -1.37243600    2.70917900   -0.79635300
C           2.49946800    1.49385200    2.88214000
C           2.03865200    0.50264800    3.73050800
C           1.11408800   -0.20739400    2.96188500
C           3.50726800    1.60056500   -1.61497700
C           3.36130300    0.74385800   -2.69217600
C           2.19730400    0.02314000   -2.40909200
B           2.01121600    2.24298400    0.43785600
H           2.77835400    3.14526500    0.64144500
H           0.96365000    4.86965900   -0.05071200
H          -1.57783600    4.90753800   -1.12007500
H          -2.29273200    2.24641700   -1.13140500
H           3.21873300    2.28839200    3.03739800
H           2.32406500    0.32489800    4.75772000
H           0.50815100   -1.06174900    3.24123800
H           4.24695600    2.36335400   -1.40585500
H           3.99786500    0.66161600   -3.56191800
H           1.70029300   -0.74988400   -2.98519100
C           2.98914800   -2.18469600    0.07526500
H           3.49694500   -3.15142400    0.17771800
H           3.36573300   -1.67685400   -0.81851400
H           3.22466300   -1.56386400    0.94943500
C           0.96005000   -3.51122000   -1.47747000
H           1.24772200   -2.97279000   -2.38726700
H           1.56979100   -4.41846200   -1.38761500
H          -0.09684600   -3.78863400   -1.56619200
W          -0.13359800   -0.27442700   -0.15282900
P           1.16963600   -2.42545800   -0.02083900
C           0.94716600   -3.60872600    1.36354600
H           1.63956300   -4.44954100    1.23546100
H           1.16774500   -3.11834700    2.31834900
H          -0.07530200   -3.99735900    1.39326400
C          -1.50155000   -1.51954000    1.14088400
C          -1.96709900   -0.13360500    1.10464900
C          -3.26138100    0.13695800    0.50614000
H          -0.98167800   -1.85668800    2.04188200
H          -1.72529400    0.52230300    1.94649200
C          -2.34361400   -2.52002400    0.49759300
H          -2.04840700   -3.56908200    0.55313800
O          -3.68170300    1.41232200    0.71389600
C          -4.90610600    1.79390900    0.13049600
H          -5.06263200    2.84580000    0.38303400
H          -4.88204400    1.68679000   -0.96448900
H          -5.74541100    1.20175100    0.52237900
C          -3.48392900   -2.17572600   -0.14863000
C          -3.97497500   -0.82278900   -0.14871400
H          -4.93405300   -0.60374600   -0.60921200
H          -4.08118600   -2.94034800   -0.64403400
58
alkyne_rDA_1-p.log
O          -1.45839100    0.98357400   -2.67576500
N           1.52775300    1.74583300   -0.14226600
N           2.80652200    1.38888800    0.14201400
N           1.05743200   -0.51541600    1.69179200
N           2.40930300   -0.59782800    1.63581700
N           1.49474700   -0.76338100   -1.30459100
N           2.76244500   -0.88499500   -0.84668900
N          -0.93711900    0.70026600   -1.61895200
C           3.62066000    2.45076200   -0.02476700
C           2.85903000    3.53092500   -0.42948800
C           1.55317300    3.03346300   -0.49187800
C           2.88769500   -1.09905900    2.78886700
C           1.82161100   -1.35538000    3.63311400
C           0.69855200   -0.96771900    2.89899500
C           3.52476000   -1.49321200   -1.77640300
C           2.73220400   -1.78593400   -2.87253000
C           1.46827400   -1.29616800   -2.53014000
B           3.18827700   -0.08631600    0.40784100
H           4.37092400   -0.19185300    0.59247000
H           4.68407000    2.35481800    0.15667500
H           3.19751800    4.53397300   -0.64854400
H           0.63066200    3.53209000   -0.76617500
H           3.95378600   -1.23087400    2.92630100
H           1.85358400   -1.75628800    4.63633100
H          -0.34693300   -0.98548100    3.18598900
H           4.57918500   -1.65979200   -1.59387900
H           3.02832100   -2.27359200   -3.79068900
H           0.54326100   -1.30348900   -3.09673200
C           0.20151000   -3.43239700   -0.23928900
H          -0.26465900   -4.42284800   -0.17051000
H           0.76006000   -3.36607100   -1.17811100
H           0.90923800   -3.31396700    0.59164200
C          -2.16855900   -2.47489200   -1.55568600
H          -1.62758400   -2.28446600   -2.48932100
H          -2.51327400   -3.51613900   -1.54366800
H          -3.03351200   -1.80247900   -1.51556900
W          -0.11859900    0.21702900   -0.12639200
P          -1.08069800   -2.11869000   -0.12943100
C          -2.05081500   -2.77617800    1.28152700
H          -2.34174700   -3.81141000    1.06446600
H          -1.43946900   -2.77322000    2.19129800
H          -2.94834600   -2.17271200    1.44218400
C          -1.91761300    0.56473900    1.18538300
C          -1.02607800    1.72029500    1.25493900
C          -3.19508600    0.76840300    0.51700300
H          -1.96664200   -0.12773300    2.03077600
H          -0.33919300    1.76528200    2.10569100
C          -1.50850200    3.00272400    0.77135100
H          -0.90288900    3.89032300    0.95284800
O          -3.97250500   -0.34912000    0.50806800
C          -5.21813000   -0.27545000   -0.14979100
H          -5.67298100   -1.26664700   -0.07438900
H          -5.88258800    0.46133900    0.32299500
H          -5.09678500   -0.01393400   -1.21085400
C          -2.70428900    3.10818300    0.14128700
C          -3.56522200    1.96674000   -0.01465200
H          -4.51880400    2.08668200   -0.52078900
H          -3.04923800    4.07199100   -0.23055600
13
alkyne_rDA_3a_9.log
C          -1.88751600    0.39236900   -0.00232600
O          -2.52753300   -0.76993400   -0.00260700
O          -2.39616100    1.48721200    0.00060300
C          -0.44858300    0.18529000   -0.00497800
C           0.75062900    0.07877500   -0.00552300
C           2.20566400   -0.06826900   -0.00018700
F           2.61282900   -0.80735200   -1.03189900
F           2.81277100    1.11521300   -0.08072600
F           2.61612800   -0.66256500    1.11988700
C          -3.96084700   -0.67779400    0.00274700
H          -4.30604900   -0.15362700    0.89820100
H          -4.31264200   -0.14913600   -0.88746300
H          -4.32340000   -1.70535300    0.00153400
10
alkyne_rDA_3d.log
C          -0.62445500   -1.23094100    0.00012400
C          -1.46247600   -0.13277800   -0.00017000
C          -0.70104200    1.05103100    0.00001900
C           0.70105300    1.05102400    0.00002100
C           1.46247700   -0.13279200   -0.00016600
C           0.62444000   -1.23094100    0.00012700
H          -2.54886400   -0.12941900   -0.00005700
H          -1.22556500    2.00562800    0.00018600
H           1.22558600    2.00561600    0.00019000
H           2.54886500   -0.12944600   -0.00005000
71
alkyne_rDA_4-d_45.log
B           3.34984400    1.62249200    1.28783500
H           4.18084900    2.26022100    1.87608900
C           0.82459100   -0.37160900    2.97778300
H          -0.06831100   -0.98171600    2.90566600
C           1.52257500    0.03166000    4.11754500
H           1.29866700   -0.19898800    5.14946700
C           2.55869100    0.80671200    3.62774200
H           3.35180400    1.34103800    4.13588400
C           4.04314100   -0.61488500   -1.45622100
H           3.62733600   -1.21501600   -2.25801300
C           5.37411600   -0.28899800   -1.18161500
H           6.25689800   -0.58421100   -1.73118200
C           5.30738400    0.51307600   -0.05512500
H           6.08229300    1.02281200    0.50398500
C           0.88597700    3.08402200   -0.95925500
H           0.02609300    2.91710300   -1.59847600
C           1.54591800    4.27037500   -0.62601500
H           1.33290000    5.26942400   -0.97964700
C           2.52834100    3.88151300    0.26643900
H           3.28054900    4.45457800    0.79439400
C          -1.00684300   -0.89818300    0.14981000
H          -1.09107500   -1.31345100    1.15919500
C          -1.04612800    0.54359600    0.01679500
H          -1.09657100    1.14432000    0.93305000
C          -2.16348300    0.98134900   -0.96835700
C          -1.92691500    0.28314500   -2.28123900
H          -1.70070200    0.84604200   -3.18359700
C          -1.87800700   -1.04314900   -2.18346100
H          -1.61435400   -1.70512700   -3.00409500
C          -2.07314200   -1.55960500   -0.78562300
H          -2.06895500   -2.65445000   -0.72839600
C          -3.37021700   -0.96979600   -0.25290100
C          -3.42907900    0.36084100   -0.33585000
C          -4.31578100   -1.85890600    0.45142600
C           0.38717700   -3.57308500    1.15051400
H           0.40117200   -3.16046700    2.16539700
H           0.75681900   -4.60490500    1.18957000
H          -0.64573300   -3.57961200    0.78838300
C           3.10056500   -2.92426600    0.84054700
H           3.20327400   -3.99381000    1.06014100
H           3.16895100   -2.35786200    1.77852800
H           3.92370900   -2.61221300    0.18985100
C           1.50643800   -3.59662200   -1.46655800
H           0.51291000   -3.57105700   -1.92966100
H           1.77781200   -4.63627000   -1.24696800
H           2.22245600   -3.17630800   -2.18092600
C          -2.97876700    2.92558300   -2.08901100
H          -2.38110400    2.98651600   -3.01088200
H          -3.26998300    3.94149700   -1.80307500
H          -3.89182300    2.35043300   -2.29765800
F          -5.35314300   -1.21042500    0.99611400
F          -4.82126400   -2.80026100   -0.36377600
F          -3.69673400   -2.52551600    1.44699400
N           1.40044600    0.11704100    1.87250100
N           2.46786800    0.84489700    2.28634800
N           3.23438200   -0.06534900   -0.54509700
N           4.01739900    0.62858900    0.31164900
N           1.43567500    2.05188900   -0.31587700
N           2.44791600    2.54839100    0.44045100
N           0.93611200   -0.37474100   -2.12109900
O           1.03858800   -0.55921500   -3.31380800
O          -2.23812900    2.38496100   -1.01325600
P           1.47518000   -2.58719900    0.05584000
W           0.99458100   -0.14249800   -0.36819600
O          -5.43107300    1.67661200   -0.36262000
C          -4.46213400    1.26402700    0.23341200
O          -4.15178400    1.59952200    1.48812700
C          -5.05363300    2.51548500    2.11527900
H          -6.05652700    2.08290600    2.18592300
H          -4.65291500    2.69788700    3.11333600
H          -5.10615700    3.45317000    1.55344800
71
alkyne_rDA_4-p_11.log
B           3.66931000    1.46335800    1.06462900
H           4.59842800    2.04001000    1.56186700
C           0.89862400    0.13029700    2.99836800
H          -0.07282400   -0.34997500    3.00722700
C           1.65261000    0.60370200    4.07365600
H           1.40308800    0.56995800    5.12472900
C           2.78763600    1.13500600    3.48813600
H           3.65276200    1.62148100    3.92132700
C           3.95836200   -1.18987000   -1.36220400
H           3.43908900   -1.82348500   -2.07356600
C           5.32919800   -1.02007400   -1.15038200
H           6.14592800   -1.50405800   -1.66719000
C           5.40741100   -0.08023100   -0.13722900
H           6.26133300    0.38321700    0.34127700
C           1.44157000    2.95277600   -1.39640100
H           0.59301000    2.81653000   -2.05726400
C           2.26257400    4.06850400   -1.21088300
H           2.19883000    5.02856800   -1.70343400
C           3.17593500    3.66834500   -0.25223200
H           4.00247400    4.19398800    0.20962000
C          -1.06330100   -0.42135000    0.27537400
H          -1.21613500   -0.66347400    1.33208500
C          -0.82301700    0.96188000   -0.07837200
H          -0.72788700    1.67924300    0.74549000
C          -1.86504900    1.45317600   -1.13545700
C          -1.80048100    0.52903500   -2.31782900
H          -1.50690100    0.88304200   -3.30305700
C          -2.00209700   -0.74929300   -2.00931400
H          -1.88549200   -1.58110300   -2.69988400
C          -2.24957800   -0.99611600   -0.54422100
C          -3.41483300   -0.07234100   -0.11625800
C          -3.19285500    1.20770700   -0.43384600
C           0.03504500   -3.12264900    1.76764700
H           0.35448700   -2.62119500    2.68812300
H           0.16977500   -4.20374100    1.89628000
H          -1.02065500   -2.91058100    1.57740000
C           2.69443000   -3.21203200    0.89303600
H           2.58091600   -4.22199400    1.30506700
H           3.10852900   -2.55249200    1.66748100
H           3.39952000   -3.24760600    0.05748600
C           0.56187100   -3.69862400   -0.97893000
H          -0.49665300   -3.51803600   -1.20137200
H           0.69947400   -4.74474100   -0.67926600
H           1.14867900   -3.49398700   -1.88112900
N           1.53306000    0.35247200    1.84069900
N           2.69740600    0.97446100    2.15572200
N           3.26052400   -0.42335500   -0.51960900
N           4.15723800    0.25961700    0.22930900
N           1.83291400    1.95042100   -0.60629700
N           2.90307400    2.39636700    0.09664800
N           0.90745700   -0.58374300   -2.05084800
O           0.95251500   -0.94526400   -3.20652900
P           1.06100100   -2.56118200    0.36040400
W           1.04149200   -0.13222700   -0.34618700
O          -2.45879900   -2.34238000   -0.19751400
C          -3.43070700   -3.02478000   -0.96058600
H          -3.03031900   -3.38155100   -1.92122000
H          -3.75314400   -3.89326100   -0.37752400
H          -4.31154500   -2.39981900   -1.17074900
C          -4.48074200   -0.59653300    0.77090900
O          -4.27770800   -0.99235100    1.89620800
O          -5.67672400   -0.61135800    0.17175600
C          -6.75604700   -1.07371900    0.98636100
H          -6.88432600   -0.42541800    1.85925800
H          -7.64705000   -1.03626900    0.35810300
H          -6.57630800   -2.09917500    1.32476100
C          -3.98550600    2.38129600   -0.00359800
F          -3.21399900    3.25515200    0.67002100
F          -4.48522800    3.05599000   -1.05268500
F          -5.01535900    2.07515600    0.79608500
H          -1.73007900    2.50749900   -1.39928300
68
alkyne_rDA_7-d_a.log
B           3.01936700    1.48129800    1.24721800
H           3.91150100    2.05955500    1.80729400
C           0.69742400   -0.71488300    2.97792900
H          -0.19552400   -1.32757300    2.93964800
C           1.52114400   -0.43342700    4.06934600
H           1.41684700   -0.78193900    5.08712500
C           2.49449300    0.40480300    3.55557300
H           3.34055700    0.88894600    4.02731700
C           3.39725600   -0.43001500   -1.78740000
H           2.89027800   -0.93654700   -2.60132800
C           4.75127700   -0.12011200   -1.63040800
H           5.56544400   -0.34013600   -2.30658500
C           4.81397200    0.54872000   -0.41988200
H           5.64743600    1.00284100    0.10168900
C           0.33279000    3.15229500   -0.55253200
H          -0.59458400    3.04512400   -1.10422700
C           1.03203500    4.30168200   -0.17191100
H           0.78765900    5.33079600   -0.39513500
C           2.10238000    3.82818100    0.56467700
H           2.91000100    4.34744800    1.06575500
C          -1.45303500   -0.93697200    0.33829700
H          -1.41685600   -1.42441900    1.31804300
C          -1.50083500    0.51385400    0.31888600
H          -1.44853300    1.04049000    1.28010400
C          -2.70723000    1.02331700   -0.50966700
C          -2.61871900    0.40932200   -1.88455400
H          -2.49844000    1.02882200   -2.77064700
C          -2.56556500   -0.92197100   -1.88784500
H          -2.40967100   -1.51706800   -2.78472000
C          -2.60469000   -1.54617000   -0.51855100
H          -2.58103900   -2.64328000   -0.54473000
C          -3.84831600   -1.02347200    0.17428000
C          -3.90309600    0.38010800    0.19208300
C           0.05941700   -3.70623300    0.87471000
H           0.14393700   -3.38904900    1.91992400
H           0.45666400   -4.72459100    0.78517400
H          -0.99769200   -3.71206600    0.59225900
C           2.72162100   -2.97343600    0.36591300
H           2.85494600   -4.05797100    0.45982400
H           2.88285800   -2.50657600    1.34630900
H           3.47026200   -2.58040900   -0.32935100
C           0.90899600   -3.43630100   -1.82372700
H          -0.12499300   -3.38192800   -2.18405700
H           1.20936600   -4.48770700   -1.73851700
H           1.54875600   -2.93346200   -2.55676800
C          -3.62184700    3.03870300   -1.40278900
H          -3.86485300    4.03715800   -1.02274600
H          -4.56039600    2.47857900   -1.52732400
H          -3.15733400    3.15612300   -2.39412900
N           1.14183900   -0.09711800    1.87667100
N           2.25027600    0.59243400    2.24625900
N           2.69829000    0.00316900   -0.73406100
N           3.57401900    0.60553300    0.10163900
N           0.94206600    2.06213800   -0.08212700
N           2.03314200    2.48367600    0.60769400
N           0.25214500   -0.18547800   -2.07603300
O           0.23958600   -0.26004100   -3.28612800
O          -2.75042900    2.43334600   -0.47530400
P           1.02073300   -2.58649700   -0.20960100
W           0.49102300   -0.12225800   -0.32445100
C          -4.91744700    1.03220200    0.87217200
C          -5.90881700    0.27942100    1.51388500
C          -5.86499600   -1.10877100    1.48457400
C          -4.82244100   -1.76637000    0.82044500
H          -4.93624000    2.12026500    0.91447100
H          -6.71422000    0.78657700    2.04198100
H          -6.63747600   -1.68828800    1.98668200
H          -4.77251200   -2.85544500    0.81406300
68
alkyne_rDA_7-p_a.log
B           3.33509700    1.37443000    0.84653600
H           4.33190900    1.90713100    1.25449100
C           0.59962200    0.36645200    3.01315200
H          -0.40111700   -0.03919500    3.10535800
C           1.44925300    0.84432200    4.01272300
H           1.26256700    0.89000200    5.07632800
C           2.58109700    1.25502700    3.33180400
H           3.50323600    1.70032100    3.68409700
C           3.28585800   -1.43359200   -1.41738600
H           2.67988700   -2.06730100   -2.05621400
C           4.67594500   -1.35533400   -1.29388000
H           5.42325100   -1.92989900   -1.82291500
C           4.88255600   -0.36429100   -0.35007600
H           5.79487600    0.06119300    0.04938600
C           1.08494100    2.87994700   -1.58341400
H           0.19211000    2.76903900   -2.18845500
C           1.99722200    3.93715100   -1.51619600
H           1.97911100    4.86568900   -2.06931000
C           2.93056600    3.52757900   -0.58123100
H           3.81962400    4.01425300   -0.19971300
C          -1.56667800   -0.18360700    0.43298500
H          -1.66355800   -0.35827200    1.51009400
C          -1.23800100    1.15943500   -0.00773800
H          -1.02306700    1.89983900    0.77209800
C          -2.27842500    1.69464300   -1.03510400
C          -2.36960100    0.70027800   -2.16093900
H          -2.11850300    0.97013300   -3.18453500
C          -2.65656700   -0.54083100   -1.77068500
H          -2.65473400   -1.40602100   -2.42991100
C          -2.84073600   -0.69902200   -0.28172600
C          -3.89437500    0.31987800    0.15271100
C          -3.58644100    1.62403600   -0.27058400
C          -0.59642400   -2.88573400    2.01887400
H          -0.20901400   -2.35237200    2.89417200
H          -0.52318500   -3.96384800    2.20818200
H          -1.64397800   -2.61903700    1.85407600
C           2.00383600   -3.21568200    1.02892700
H           1.84166200   -4.19183800    1.50181100
H           2.50233000   -2.54844300    1.74495900
H           2.66220900   -3.34581600    0.16511000
C          -0.25516400   -3.64385700   -0.70595300
H          -1.30990500   -3.39809200   -0.87785800
H          -0.17332200   -4.67986700   -0.35503500
H           0.28866600   -3.52977600   -1.65000800
N           1.17615400    0.47338900    1.81002700
N           2.39840900    1.02443700    2.01916100
N           2.69701000   -0.56685800   -0.58905400
N           3.68411400    0.09063100    0.06246600
N           1.44326100    1.90209400   -0.74858700
N           2.58224100    2.30555000   -0.13358900
N           0.25187900   -0.62988400   -1.97842100
O           0.20811200   -1.05683400   -3.11267900
P           0.39560300   -2.47389900    0.53667600
W           0.51764400   -0.09701100   -0.31328700
C          -4.40200500    2.68294200    0.09222000
C          -5.53602700    2.44418600    0.87786200
C          -5.82837400    1.15679800    1.31020000
C          -4.99834300    0.08606100    0.95501900
H          -4.15567900    3.69543400   -0.22784300
H          -6.18362100    3.27263900    1.15874400
H          -6.70357100    0.97758700    1.93203200
H          -5.21256400   -0.91963900    1.31386900
O          -3.13206100   -2.01329500    0.14831000
C          -4.13730400   -2.68373100   -0.58044900
H          -3.74582500   -3.15083100   -1.49716700
H          -4.53498100   -3.47718400    0.06161500
H          -4.96518000   -2.01740700   -0.86219100
H          -2.05331400    2.71393600   -1.37063200
29
alkyne_rDA_10_34.log
C           1.48583900   -0.61076300   -0.02102200
C           1.38778100   -1.68407500   -1.11225200
H           2.13362900   -1.72706700   -1.90023500
C           0.31899300   -2.46114000   -0.99127400
H           0.04146600   -3.27193400   -1.65661000
C          -0.56151300   -2.08930200    0.20189200
H          -1.45451600   -2.71069100    0.29632900
C          -0.90070500   -0.61061800    0.00079100
C           0.16603200    0.17191900   -0.11906400
C          -2.31997900   -0.19884300   -0.03054300
C           3.83402800   -0.28913700   -0.05158200
H           4.55417600    0.49969000   -0.28380900
H           3.98356800   -1.11545600   -0.76107000
H           4.04222200   -0.66030600    0.96187300
F          -2.47613900    1.11974700   -0.19414400
F          -2.98477200   -0.80868700   -1.02512900
F          -2.94903800   -0.53856200    1.10671400
O           2.54980000    0.28480000   -0.16012400
O           0.26703300    2.12327900   -1.48293900
C           0.22500100    1.63675600   -0.37924600
O           0.25624100    2.32161600    0.76274900
C           0.35194300    3.74291700    0.61816600
H           1.26515300    4.01509100    0.08087800
H          -0.51482100    4.13407900    0.07715400
H           0.37608200    4.14762400    1.63047500
C           1.40925000   -1.34647600    1.32197500
H           2.17085700   -1.18429000    2.07841200
C           0.34098400   -2.12577300    1.43454800
H           0.08121900   -2.72956600    2.29781600
25
alkyne_rDA_15_1.log
C           1.60875000    0.68733400    0.02651800
O           2.63361500   -0.17424200    0.18694200
C           3.94979500    0.34949500    0.18176100
H           4.61781700   -0.50113900    0.32862400
H           4.18702800    0.83075600   -0.77584400
H           4.09910500    1.06800600    0.99818100
C          -0.79015200    0.93555000   -0.07152200
C           0.32878700    0.11613900    0.06800500
C           0.20796300   -1.35887900    0.30333200
O          -0.10337500   -1.85377300    1.36043500
O           0.47868800   -2.04576700   -0.80575800
C          -2.16800700    0.35053400    0.02745500
F          -3.08297800    1.12203700   -0.56897200
F          -2.24616900   -0.86252300   -0.54310900
F          -2.55278700    0.20436500    1.30210500
C           0.32791800   -3.46347500   -0.69214600
H          -0.70382300   -3.71639300   -0.42716900
H           0.57447900   -3.87322000   -1.67232700
H           1.00391300   -3.86863300    0.06652700
C           0.62223400    2.86030700   -0.29522200
C          -0.65019800    2.30913700   -0.25310300
H          -1.52923200    2.93567300   -0.36600800
H           0.74205700    3.93080900   -0.43975500
C           1.75224300    2.06293800   -0.15590400
H           2.73863300    2.51501000   -0.19043700
46
alkyne_rDA_20.log
B           2.38865500    0.75943500    1.06434100
H           3.37516900    1.12948800    1.64241500
C          -0.02942500   -1.56133900    2.39765200
H          -0.88631300   -2.19026200    2.18268900
C           0.79948800   -1.52970200    3.52157600
H           0.72309000   -2.12568600    4.42007800
C           1.75358000   -0.57401100    3.21845400
H           2.61476200   -0.22497600    3.77484100
C           0.08119800    2.98544200   -0.62483900
H          -0.80117100    3.08605000   -1.24587900
C           0.95607100    3.97060000   -0.15951000
H           0.90562200    5.03731200   -0.32710500
C           1.90961400    3.27060100    0.55834100
H           2.78922500    3.60630900    1.09376100
C           2.45583900   -1.52170200   -1.77370800
H           1.88608800   -2.08491800   -2.50379300
C           3.83755000   -1.45283400   -1.57489500
H           4.61387800   -1.96528900   -2.12551200
C           3.98903700   -0.58069100   -0.51191400
H           4.87567200   -0.22191000   -0.00391000
N           0.37987600   -0.66810000    1.49214300
N           1.48173900   -0.06655800    2.00156900
N           0.47119900    1.77604700   -0.21092100
N           1.60002200    1.96178300    0.51517800
N           1.81971600   -0.74702200   -0.89237600
N           2.76924800   -0.16827500   -0.11685100
P          -2.55691500    0.34022400    0.42906200
W          -0.37251800   -0.33783700   -0.60007500
C          -3.92836900   -0.69495700   -0.18981500
H          -3.68510800   -1.74807000   -0.00682400
H          -4.03932200   -0.55372100   -1.27031200
H          -4.87136800   -0.44226000    0.30995700
C          -3.16864400    2.04494600    0.15952200
H          -3.21107700    2.28349100   -0.90773400
H          -2.50382900    2.75987800    0.65718000
H          -4.17458200    2.14554500    0.58518400
C          -2.76988300    0.20787200    2.24603600
H          -3.76263700    0.57847100    2.52953600
H          -2.00562500    0.80322900    2.75858500
H          -2.67970000   -0.83326900    2.57132200
C          -0.29406600    0.08170200   -2.67271000
H           0.34469600   -0.00479200   -3.54698500
C          -1.44855100    0.49121400   -2.26624900
H          -2.37311300    0.94158000   -2.61840900
N          -0.95778500   -2.01103600   -0.63418800
O          -1.37078400   -3.15468200   -0.54633400
4
alkyne_rDA_21.log
C           0.60307200   -0.00240200    0.00001900
C          -0.60307200   -0.00236800   -0.00001900
H           1.67307400    0.01434600   -0.00010500
H          -1.67307600    0.01427400    0.00010800
67
alkyne_rDA_22_30.log
O          -1.27102100   -0.81112200   -2.19958200
N           0.98645300    1.90502600   -0.60817200
N           2.20961600    2.48702600   -0.51333900
N           2.27132400    0.22464100    1.53449800
N           3.32235200    1.02183400    1.22422100
N           2.42374800   -0.28581400   -1.41973900
N           3.51145000    0.49972300   -1.22896100
N          -0.47706600   -0.57026400   -1.32354300
C           2.15102300    3.73691300   -1.01818200
C           0.85980400    3.98018800   -1.44792200
C           0.16922100    2.79388000   -1.17809400
C           4.13959900    1.13838100    2.28604300
C           3.61227100    0.39905000    3.33052600
C           2.44077600   -0.15193100    2.80772600
C           4.39246600    0.30133100   -2.22806700
C           3.87322200   -0.64451900   -3.09464900
C           2.62954300   -0.97138900   -2.54866300
B           3.46232200    1.64007600   -0.17997700
H           4.45585400    2.31182300   -0.24155200
H           3.03892000    4.35670200   -1.03970700
H           0.47099200    4.88361500   -1.89637100
H          -0.87513300    2.54758600   -1.34033300
H           5.03669100    1.74143600    2.22124300
H           4.01578300    0.27960800    4.32605700
H           1.71193700   -0.79560000    3.28771400
H           5.31959400    0.86022800   -2.25521500
H           4.32383000   -1.03248600   -3.99721300
H           1.87737100   -1.66681000   -2.90477400
C           3.05957700   -3.04750800    0.08397100
H           3.24871800   -4.10607800    0.29870100
H           3.39997800   -2.82335800   -0.93184900
H           3.63814000   -2.43073500    0.78375600
C           0.45144200   -3.76880600   -0.92168200
H           0.72263100   -3.47827200   -1.94284400
H           0.73652200   -4.81496900   -0.75716600
H          -0.63573200   -3.66600500   -0.81852300
W           0.68887600   -0.22749900   -0.03519900
P           1.27509300   -2.66572100    0.28140800
C           0.94142800   -3.52088000    1.86824600
H           1.31062600   -4.55160400    1.80636100
H           1.45874400   -3.01286000    2.69012000
H          -0.13111100   -3.54693200    2.08532800
C          -0.75023700   -0.79282300    1.60241200
C          -0.70880400    0.66051400    1.46233200
C          -1.87779900    1.35085000    0.97520200
H          -0.27497800   -1.23439800    2.48127400
H          -0.10215600    1.19927000    2.18925100
C          -1.93249300   -1.46069100    1.10106600
H          -1.97105100   -2.54783900    1.15288400
O          -1.95363800    2.69582900    1.04782000
C          -0.99319500    3.41924800    1.79636600
H          -1.24066600    4.47455300    1.65678800
H          -1.05506200    3.18001000    2.86637600
H           0.03293200    3.24943900    1.44426700
C          -2.94323300   -0.78391100    0.50060700
C          -2.95832500    0.67296100    0.45254200
C          -4.09642500    1.42749400   -0.09697700
O          -4.03954700    2.37522500   -0.85335100
O          -5.26917400    0.92383400    0.34330000
C          -3.99468300   -1.59183600   -0.19509200
F          -5.09288700   -1.81674800    0.54972900
F          -4.41428700   -1.02095700   -1.33726900
F          -3.54151700   -2.81512300   -0.53503000
C          -6.42604600    1.38607600   -0.33942900
H          -6.34755700    1.18281100   -1.41396400
H          -7.27037700    0.83468100    0.07972900
H          -6.57490000    2.46111900   -0.19366100
22
alkyne_rDA_23_a.log
C          -1.07817100    0.84899100   -0.00006500
C          -0.23249600   -0.29697200   -0.00004800
C           3.32420600   -1.11342300    0.00039100
H           3.72599300   -2.12884300    0.00067000
H           3.68216900   -0.58624900    0.89511200
H           3.68279300   -0.58651100   -0.89423600
O           1.91726900   -1.23864700   -0.00006800
C          -0.81294900   -1.58658600   -0.00000700
C          -2.17848000   -1.73828300    0.00001300
C          -3.02061900   -0.60683500   -0.00000700
C          -2.48088600    0.65541100   -0.00004500
H          -0.16090600   -2.45571000    0.00001100
H          -2.61396900   -2.73492100    0.00004700
H          -4.10037800   -0.73855600    0.00001100
H          -3.12426800    1.53431100   -0.00005800
C          -0.50387300    2.14586600   -0.00009200
C           1.18388600   -0.10290000   -0.00005800
C           0.85761500    2.29087100   -0.00010300
C           1.71538900    1.16817000   -0.00008900
H           2.79012400    1.32258300   -0.00011500
H           1.30071600    3.28442800   -0.00012800
H          -1.16215200    3.01278500   -0.00010200
71
alkyne_rDA_TS1-d_c.log
B           3.53612200    1.25371800    1.15440900
H           4.47436900    1.77431900    1.69387500
C           0.77504300   -0.24965200    2.97010700
H          -0.20033500   -0.72171300    2.93591300
C           1.54467300    0.09841200    4.08163900
H           1.30637800   -0.04767500    5.12567700
C           2.67744500    0.68430500    3.54468200
H           3.55022900    1.11599200    4.01857300
C           3.81467900   -1.18467600   -1.50110900
H           3.29627000   -1.74982200   -2.26785800
C           5.18461500   -1.05292400   -1.25991600
H           6.00075400   -1.50218900   -1.80795700
C           5.26301500   -0.20345500   -0.16973800
H           6.11747300    0.20538700    0.35519000
C           1.40052600    2.94210400   -1.25630600
H           0.57168800    2.86856000   -1.95046100
C           2.26554500    4.01141300   -1.00796800
H           2.26424900    4.98713700   -1.47307200
C           3.12472900    3.54052300   -0.03231200
H           3.96168700    4.01100600    0.46862100
C          -1.18701000   -0.60509200    0.18652400
H          -1.30182800   -1.00413900    1.19828800
C          -0.99323700    0.84157900    0.07288100
H          -0.87297700    1.43224500    0.98450800
C          -1.70634900    1.53555500   -0.97065000
C          -2.32352600    0.87606900   -2.02538300
H          -2.77129200    1.42317600   -2.84850300
C          -2.45756100   -0.51418900   -1.94839500
H          -2.98488100   -1.04302100   -2.74079000
C          -2.10226600   -1.20804700   -0.79281400
H          -2.17943500   -2.29531900   -0.81006100
C          -3.97340200   -0.78116800    0.13033400
C          -4.23565700    0.38479800    0.48488600
C          -4.53015700   -2.13831800    0.23371600
C          -0.17529200   -3.44722900    1.27610600
H          -0.12915500   -2.97701200    2.26483600
H           0.07298900   -4.50997100    1.38398800
H          -1.19676600   -3.36320800    0.89382900
C           2.59831700   -3.17568100    0.97248800
H           2.56046200   -4.24379300    1.21833200
H           2.72405600   -2.60117700    1.89925300
H           3.46368800   -2.98823800    0.32887600
C           0.95308400   -3.73767600   -1.32388400
H          -0.00147600   -3.57215300   -1.83672000
H           1.03774800   -4.79491600   -1.04493200
H           1.76017600   -3.48297400   -2.01942100
C          -2.35966300    3.66157600   -1.80470700
H          -2.23932500    4.69880100   -1.48379400
H          -3.42629500    3.41276000   -1.84028600
H          -1.90664900    3.53837800   -2.79767000
F          -3.76315600   -2.94305100    0.99456900
F          -5.74842700   -2.13613900    0.78646900
F          -4.64419900   -2.73914700   -0.96121900
N           1.40007800    0.09404300    1.83731400
N           2.57066400    0.67197200    2.20398400
N           3.11691300   -0.47991600   -0.60458800
N           4.01343400    0.12375300    0.21025500
N           1.71104900    1.90169500   -0.48039800
N           2.77825100    2.27456500    0.27245600
N           0.67071600   -0.45489600   -2.10770700
O           0.53770700   -0.67165200   -3.29008400
O          -1.68671200    2.86821200   -0.83430900
P           1.03896700   -2.66171400    0.15119200
W           0.92112000   -0.18998900   -0.37592500
O          -4.83005000    2.60285600   -0.01931600
C          -4.24389300    1.78973400    0.67877100
O          -3.56109500    2.12641700    1.79684900
C          -3.49429400    3.52399000    2.05914500
H          -4.49199400    3.94622400    2.22099200
H          -3.01231500    4.05555800    1.23179700
H          -2.89613700    3.63224700    2.96619600
71
alkyne_rDA_TS1-d_c_interm.log
B           3.75135900    0.58709200    0.93270100
H           4.82405200    0.86934600    1.39055500
C           0.76198900    0.15358100    2.94219700
H          -0.31093000   -0.00493200    2.97260500
C           1.64531500    0.39116600    3.99625000
H           1.41791300    0.44683500    5.05133800
C           2.87681300    0.55013400    3.38509900
H           3.85565600    0.76143300    3.79723200
C           3.21753100   -2.06122200   -1.47819900
H           2.53044500   -2.52884600   -2.17447000
C           4.58209100   -2.28455700   -1.28553600
H           5.21981600   -2.98287200   -1.80872700
C           4.93965700   -1.39750400   -0.28445900
H           5.89801100   -1.19144000    0.17586900
C           2.06248400    2.57058500   -1.61051400
H           1.22592100    2.65834000   -2.29409900
C           3.19346400    3.37847600   -1.47889300
H           3.44192000    4.26799700   -2.04025000
C           3.92781800    2.78189000   -0.46979300
H           4.88114700    3.04747200   -0.03006300
C          -1.29466400   -0.02250800    0.26593400
H          -1.50143000   -0.27564600    1.30668600
C          -0.78585600    1.34106100    0.11226700
H          -0.43310100    1.89576600    0.98264300
C          -1.23686500    2.14292700   -0.95387200
C          -2.05660700    1.62282900   -2.00369400
H          -2.28909600    2.22806000   -2.87374800
C          -2.58411500    0.38633700   -1.86070700
H          -3.23294900   -0.00541000   -2.64275400
C          -2.42807900   -0.45694100   -0.64812900
H          -2.25518400   -1.48693800   -0.99886500
C          -3.81006300   -0.42759900    0.06109200
C          -4.27542700    0.49682500    0.90272400
C          -4.64357300   -1.60252800   -0.32243600
C          -1.01982400   -2.84279900    1.67131300
H          -0.82172500   -2.26613700    2.58158000
H          -1.02972300   -3.90896700    1.92812300
H          -2.00475700   -2.56877500    1.28223800
C           1.72337700   -3.32950200    1.29591100
H           1.42286900   -4.30373800    1.69938200
H           2.04505300   -2.68503300    2.12365200
H           2.56775400   -3.47227900    0.61451200
C          -0.13024100   -3.74616600   -0.87439500
H          -1.08969500   -3.46212900   -1.32307000
H          -0.21898700   -4.75678600   -0.45791300
H           0.63263200   -3.74538600   -1.66006600
C          -1.35919000    4.33375600   -1.87619600
H          -0.96239600    5.30585400   -1.58143900
H          -2.45323400    4.36256400   -1.86181600
H          -0.99718600    4.08173400   -2.87936800
F          -4.06579200   -2.78358100    0.03625500
F          -5.86619500   -1.61282100    0.20658400
F          -4.80426500   -1.70541400   -1.66768500
N           1.41469500    0.15865200    1.77254800
N           2.71669000    0.40778400    2.05741800
N           2.77972600   -1.11957700   -0.63522000
N           3.84540600   -0.71281700    0.09591700
N           2.10632600    1.56219300   -0.73499500
N           3.26238100    1.69564800   -0.03420600
N           0.32725800   -0.53658300   -2.05829900
O          -0.00625400   -0.82089100   -3.18232500
O          -0.87205500    3.40583000   -0.90253800
P           0.30063900   -2.55268900    0.43996200
W           0.78002900   -0.18843700   -0.38202600
O          -3.71984600    2.79894100    0.74060000
C          -3.63017400    1.70248300    1.29089600
O          -2.97317700    1.57779200    2.49639700
C          -2.42538900    2.78141000    2.99887400
H          -3.20537300    3.51808400    3.22860700
H          -1.72544600    3.24279900    2.28963600
H          -1.89380500    2.52128000    3.91900400
71
alkyne_rDA_TS1-d_c_step2.log
B           3.49094100    1.35812100    1.26014700
H           4.39875300    1.89272000    1.83571300
C           0.79452500   -0.37624900    2.96422900
H          -0.15948600   -0.88647600    2.89871600
C           1.54516300   -0.06321700    4.09836900
H           1.30974100   -0.28146600    5.13033400
C           2.65281500    0.60233100    3.60394200
H           3.50413200    1.04275200    4.10785600
C           3.89903900   -0.89220600   -1.53967100
H           3.41206700   -1.43782600   -2.34040200
C           5.25933600   -0.69467600   -1.29169500
H           6.09833600   -1.05868900   -1.86773200
C           5.29227000    0.08792000   -0.15017900
H           6.12336600    0.51425100    0.39778200
C           1.23763400    3.09605500   -1.01001400
H           0.40699800    3.02777500   -1.70312900
C           2.02727300    4.19704600   -0.67048000
H           1.95071900    5.20839100   -1.04400500
C           2.93062000    3.70200500    0.25260000
H           3.73779900    4.18443800    0.78962100
C          -1.09503900   -0.68236700    0.14649000
H          -1.21061500   -1.09605600    1.15269400
C          -1.02923400    0.78013700    0.11133300
H          -0.96578100    1.34482700    1.04415300
C          -1.79522800    1.42806100   -0.90991300
C          -2.14497900    0.75337900   -2.12467700
H          -2.36140700    1.31837500   -3.02671900
C          -2.20767400   -0.59797600   -2.09427700
H          -2.47478300   -1.16330200   -2.98442900
C          -2.13361300   -1.27227200   -0.79177600
H          -2.01670200   -2.35675800   -0.90559800
C          -3.55416200   -0.99580600   -0.09573700
C          -3.97905500    0.20730900    0.12888200
C          -4.21136900   -2.25825400    0.33860800
C           0.04348900   -3.49401100    1.11383100
H           0.09526800   -3.07998500    2.12703900
H           0.33388900   -4.55067400    1.15469800
H          -0.98849400   -3.42630000    0.75889400
C           2.79839700   -3.08873200    0.78602800
H           2.80399200   -4.16606400    0.99024200
H           2.91845300   -2.54532900    1.73214300
H           3.64466000   -2.84408900    0.13670500
C           1.13723700   -3.59505400   -1.51805900
H           0.16736800   -3.44126800   -2.00558700
H           1.27013600   -4.66169000   -1.30082500
H           1.92037300   -3.26813400   -2.21054100
C          -2.75762300    3.45203100   -1.69457800
H          -2.89337900    4.44987100   -1.27347900
H          -3.73309900    2.97352100   -1.83066900
H          -2.22519200    3.53722500   -2.64956400
F          -3.42728800   -2.96683200    1.18816600
F          -5.37509900   -2.06908000    0.96226100
F          -4.45242500   -3.08719800   -0.69932000
N           1.40704500    0.06175000    1.85680500
N           2.55106000    0.66626200    2.26455400
N           3.16505500   -0.28866000   -0.59898000
N           4.02783900    0.31479300    0.25179100
N           1.63353600    2.01369000   -0.33546700
N           2.68031800    2.39242900    0.44138600
N           0.78009800   -0.28990800   -2.12524300
O           0.74916200   -0.44482000   -3.32296800
O          -1.97606600    2.72741200   -0.73908500
P           1.20587300   -2.60411200    0.01512500
W           0.95399600   -0.11293000   -0.37295900
O          -5.38415000    2.04874900   -0.24766500
C          -4.57764700    1.41600600    0.43926400
O          -4.10957500    1.90671500    1.63560200
C          -4.48776000    3.24233500    1.90988100
H          -5.57637800    3.35782100    1.96495800
H          -4.10578700    3.93543200    1.14883100
H          -4.04627200    3.49288800    2.87826200
71
alkyne_rDA_TS1-p_b.log
B           3.35156200    1.57981800    1.25411700
H           4.21719200    2.17341400    1.83761900
C           0.76789200   -0.33148700    2.94252400
H          -0.15347600   -0.89914200    2.87118900
C           1.48125800    0.04279600    4.08257200
H           1.24630000   -0.17690200    5.11437100
C           2.55110700    0.77122700    3.59361300
H           3.36520400    1.27187100    4.10276300
C           3.90967100   -0.56616900   -1.59516400
H           3.45635000   -1.12213000   -2.40864600
C           5.25475700   -0.28174400   -1.34501100
H           6.11451000   -0.57005500   -1.93329000
C           5.23868300    0.46749900   -0.18117000
H           6.04085600    0.93407600    0.37703600
C           1.00503300    3.15906800   -1.03161400
H           0.19515400    3.03068200   -1.74029500
C           1.71707200    4.31182600   -0.68752500
H           1.58074100    5.31394700   -1.06906900
C           2.63661000    3.88144500    0.25073800
H           3.40389800    4.41689100    0.79605400
C          -1.14981600   -0.71968100    0.13142000
H          -1.23382500   -1.21164500    1.10241300
C          -1.06153000    0.74050200    0.06909500
H          -0.99315800    1.25853100    1.03122700
C          -1.91622300    1.41459200   -0.91043000
C          -2.39719500    0.70910900   -2.01513200
H          -2.86612100    1.25106000   -2.83463100
C          -2.45274800   -0.68651300   -1.99687900
H          -2.96766700   -1.22014600   -2.78902500
C          -1.95050700   -1.35855900   -0.89130400
C          -4.18539000    0.26507700    0.53774300
C          -3.77079000    1.34311100    0.06140400
C           0.35054600   -3.47569600    1.22828300
H           0.49021200   -3.03647800    2.22252200
H           0.70313200   -4.51396100    1.25430300
H          -0.71173600   -3.46248700    0.97043100
C           3.02023800   -2.93931200    0.59771400
H           3.10243900   -4.01248000    0.80808600
H           3.20569900   -2.37959200    1.52391100
H           3.78429900   -2.65957100   -0.13374900
C           1.16235100   -3.57018700   -1.51204700
H           0.13958500   -3.47605200   -1.89634100
H           1.37530800   -4.62466300   -1.29854000
H           1.85199500   -3.21189500   -2.28436900
N           1.36744800    0.12958300    1.83763900
N           2.46456500    0.81082200    2.25203000
N           3.14034800   -0.04228200   -0.63588300
N           3.96267600    0.59492100    0.22972800
N           1.45834300    2.10850900   -0.34421500
N           2.46780100    2.55843300    0.44377900
N           0.73296000   -0.24500500   -2.14656500
O           0.66711200   -0.37832800   -3.34708500
P           1.33280500   -2.54529900   -0.00812900
W           0.92824400   -0.07217400   -0.39593700
O          -2.14460100   -2.66879300   -0.68010600
C          -2.96838200   -3.39878000   -1.58304500
H          -2.52298300   -3.43011100   -2.58566400
H          -3.02528700   -4.41431200   -1.18445600
H          -3.97422700   -2.96721100   -1.62396100
C          -4.35495300   -1.10144600    0.87141200
O          -5.05991200   -1.90448100    0.27895900
O          -3.66487000   -1.41208400    1.99640200
C          -3.72786800   -2.78022900    2.38141300
H          -3.46845500   -3.43867700    1.54559200
H          -3.00364200   -2.90023400    3.19119100
H          -4.72840800   -3.04574100    2.74156600
C          -4.15821200    2.76399300    0.03679800
F          -3.27642500    3.54009000    0.69116000
F          -4.23763800    3.24732400   -1.21378600
F          -5.35056000    2.96689600    0.60882400
H          -1.83267700    2.49746300   -0.98673300
71
alkyne_rDA_TS1-p_b_interm.log
B           2.96301800    1.93442900    1.29365800
H           3.72224700    2.64744600    1.88987800
C           0.85215200   -0.53092800    2.91514100
H           0.05165700   -1.25811000    2.83206100
C           1.52171800   -0.09516000    4.05883900
H           1.36761700   -0.41471000    5.07962700
C           2.41682300    0.85143400    3.59276800
H           3.13830300    1.46844500    4.11369600
C           3.80093100    0.10129100   -1.70652300
H           3.42611400   -0.48215100   -2.54069400
C           5.07897800    0.61332600   -1.47255300
H           5.95463600    0.52330900   -2.09965300
C           4.96901400    1.27970400   -0.26333600
H           5.69328600    1.85286600    0.30207700
C           0.36638200    3.15690400   -0.93057300
H          -0.38599000    2.92007600   -1.67323900
C           0.86396900    4.40219900   -0.53825700
H           0.56440500    5.37693000   -0.89628100
C           1.82740100    4.10573000    0.40704600
H           2.48621900    4.74700400    0.97920300
C          -1.07220700   -1.11023700    0.18392700
H          -0.97817100   -1.68255900    1.10548700
C          -1.22044800    0.34412500    0.20328900
H          -1.22292100    0.76224000    1.21428100
C          -2.29748600    0.94958000   -0.65918000
C          -2.59372000    0.15716800   -1.86956900
H          -3.14306800    0.65046000   -2.67017900
C          -2.32730300   -1.16732500   -1.97163000
H          -2.66117800   -1.73533100   -2.83352500
C          -1.68378000   -1.82356400   -0.88116400
C          -4.27243600    0.17918500    0.85875300
C          -3.67804300    1.07030400    0.07207300
C           1.00599300   -3.60787200    0.98465000
H           1.01324200   -3.20927400    2.00574100
H           1.58824000   -4.53713800    0.97001200
H          -0.02248100   -3.82545600    0.68632700
C           3.50311800   -2.44118800    0.48348600
H           3.82048400   -3.48040100    0.63050700
H           3.53724600   -1.91890500    1.44793100
H           4.19762600   -1.95031500   -0.20454800
C           1.88048000   -3.33006900   -1.73099800
H           0.87053200   -3.45814400   -2.13867800
H           2.33912600   -4.31509800   -1.58324300
H           2.47197200   -2.76111900   -2.45704300
N           1.31505700    0.09964000    1.82760100
N           2.27768800    0.95217900    2.25928400
N           2.98562000    0.41971000   -0.69526700
N           3.70848000    1.14620800    0.18808400
N           0.97628300    2.17823500   -0.25734000
N           1.88247000    2.76843500    0.56387900
N           0.60888700   -0.14407200   -2.14790500
O           0.53963000   -0.20528800   -3.35100500
P           1.78666200   -2.40863900   -0.15697900
W           0.83303500   -0.04842500   -0.39327000
O          -1.65431600   -3.13484100   -0.78149700
C          -2.41089900   -3.94430500   -1.68887000
H          -2.01107300   -3.87398100   -2.70605700
H          -2.30525900   -4.96768800   -1.32713900
H          -3.46375300   -3.64918200   -1.66323300
C          -3.89440300   -1.13422500    1.22768200
O          -4.20909000   -2.18538600    0.66656700
O          -3.23543600   -1.16083700    2.43824600
C          -2.97618200   -2.45421400    2.94553100
H          -2.31496900   -3.03391200    2.28475600
H          -2.49039600   -2.31535100    3.91598500
H          -3.89802600   -3.03232200    3.08273700
C          -4.32907500    2.37777600   -0.23340500
F          -3.60523500    3.43003700    0.22498000
F          -4.43796700    2.59383200   -1.57102700
F          -5.55527900    2.51799600    0.27166400
H          -2.01248300    1.96710300   -0.95855400
71
alkyne_rDA_TS1-p_b_step2.log
B           3.45097800    1.50814000    1.17972600
H           4.34211700    2.09954000    1.72498000
C           0.79308600   -0.18830900    2.97950900
H          -0.14600700   -0.72812800    2.94295300
C           1.52277800    0.22587800    4.09463300
H           1.28293900    0.07512300    5.13759900
C           2.61670800    0.88527000    3.56282100
H           3.45038800    1.38425900    4.04094000
C           3.90342000   -0.85812200   -1.50908300
H           3.42390400   -1.44306100   -2.28642900
C           5.26072000   -0.62804800   -1.27188400
H           6.10518900   -1.00213500   -1.83333800
C           5.28204100    0.20272200   -0.16441800
H           6.10671300    0.66550300    0.36332700
C           1.17814500    3.02724200   -1.21908200
H           0.36635700    2.88473200   -1.92305700
C           1.93397900    4.17091000   -0.94723100
H           1.83708900    5.15077800   -1.39298100
C           2.83495600    3.76664200    0.02053300
H           3.62162600    4.30630100    0.53300000
C          -1.17212200   -0.63725700    0.21350400
H          -1.28324100   -1.06137800    1.21240500
C          -0.97504400    0.79993900    0.03043500
H          -0.91398500    1.36693300    0.96618400
C          -1.93200400    1.44328000   -0.94758000
C          -2.12944900    0.65573500   -2.16622300
H          -2.33583900    1.15203900   -3.11220300
C          -2.25002000   -0.68901900   -2.05054700
H          -2.54907500   -1.30987200   -2.88965400
C          -2.00646900   -1.27469900   -0.76947100
C          -3.97351200    0.37720400    0.14996100
C          -3.37058700    1.46104300   -0.21667300
C           0.16964900   -3.41592700    1.41721800
H           0.31013400   -2.93858800    2.39330700
H           0.46056800   -4.47020100    1.49984300
H          -0.88476600   -3.35643000    1.13390800
C           2.88553900   -3.04530800    0.82311400
H           2.90651700   -4.10513700    1.10375000
H           3.09074600   -2.43574500    1.71281200
H           3.67056900   -2.85573000    0.08502400
C           1.03051500   -3.68650000   -1.29242800
H           0.01097000   -3.57863300   -1.68241300
H           1.20942800   -4.73690300   -1.03322800
H           1.72771600   -3.38273400   -2.08064800
N           1.40465200    0.18616000    1.84860500
N           2.52736300    0.85006800    2.22151100
N           3.16123100   -0.22788200   -0.59282600
N           4.01449200    0.42534600    0.22957100
N           1.59061500    2.00687700   -0.46366200
N           2.61509000    2.46667400    0.29779600
N           0.77924300   -0.42432100   -2.10197300
O           0.76893300   -0.65209100   -3.28880100
P           1.23123100   -2.60485500    0.16613700
W           0.94581600   -0.13477500   -0.36379400
O          -2.38287300   -2.51189900   -0.47917100
C          -3.24237000   -3.21329800   -1.38641100
H          -2.71076700   -3.46396900   -2.31179000
H          -3.52333100   -4.13587500   -0.87550600
H          -4.13825600   -2.62025500   -1.59420300
C          -4.66579600   -0.75418700    0.54559800
O          -5.54252800   -1.35328900   -0.08285500
O          -4.23323700   -1.19585800    1.77433700
C          -4.80617500   -2.41899400    2.19559800
H          -4.58874000   -3.23600200    1.49604700
H          -4.35929700   -2.64713100    3.16718000
H          -5.89451800   -2.34429800    2.30547500
C          -3.81559800    2.85259900    0.07272900
F          -2.91601900    3.51420200    0.83472100
F          -3.94476500    3.58594800   -1.05349900
F          -4.98499200    2.91787200    0.71238100
H          -1.66236900    2.48215800   -1.16460700
71
alkyne_rDA_TS2-d.log
B           3.49576900    1.57372500    1.17615300
H           4.38241400    2.19195500    1.70021000
C           1.09268800   -0.44042100    3.00472200
H           0.18277100   -1.02839400    2.97419800
C           1.88497900   -0.08757500    4.09904900
H           1.73608400   -0.34681300    5.13777600
C           2.89636900    0.68589700    3.55585800
H           3.73464000    1.19144300    4.01908800
C           3.89803900   -0.58728700   -1.68436700
H           3.39347600   -1.14042100   -2.46916200
C           5.25245100   -0.27957000   -1.53021500
H           6.07494000   -0.56420300   -2.17125800
C           5.30361700    0.49087200   -0.38081300
H           6.13410700    0.97892800    0.11416200
C           0.79063700    3.11835300   -0.71935900
H          -0.13674100    2.97089400   -1.26398400
C           1.47470800    4.29339700   -0.39491700
H           1.21226600    5.30791100   -0.66038900
C           2.55997600    3.86919300    0.35045700
H           3.36262700    4.42312100    0.82148400
C          -0.91295600   -0.78900200    0.40510800
H          -1.28593500   -1.44496900    1.18701600
C          -1.02400700    0.53189100    0.15206700
H          -1.32078500    1.34836500    0.81244500
C          -2.38834500    0.94019800   -1.21271700
C          -1.92459600    0.18996600   -2.34048400
H          -1.40120600    0.69289100   -3.15014300
C          -1.94736600   -1.16708400   -2.22272000
H          -1.43199200   -1.79653900   -2.94455500
C          -2.50527300   -1.72392200   -1.04813400
H          -2.47346100   -2.80357400   -0.90111200
C          -3.52127600   -0.98523100   -0.36967000
C          -3.50577700    0.37435600   -0.47933800
C          -4.41456200   -1.73753800    0.55064900
C           0.37975400   -3.59849200    1.09284300
H           0.36263100   -3.20439800    2.11480300
H           0.75648900   -4.62796400    1.11969300
H          -0.64195400   -3.60192600    0.69863800
C           3.10572500   -2.91786100    0.79358600
H           3.23575800   -3.99463500    0.95635200
H           3.17161600   -2.40029600    1.75902200
H           3.91357600   -2.55451900    0.14950000
C           1.50374000   -3.55612500   -1.51052600
H           0.51050800   -3.52070700   -1.97361900
H           1.77222100   -4.59986900   -1.30749300
H           2.22404900   -3.12792900   -2.21509000
C          -3.11718100    2.88008400   -2.33084600
H          -2.69407200    2.62903900   -3.31316400
H          -3.09406200    3.96640300   -2.20573700
H          -4.16008000    2.53692800   -2.29137100
F          -5.35283800   -0.97266800    1.12386700
F          -5.05580900   -2.73698500   -0.07667500
F          -3.71611300   -2.31771800    1.54726300
N           1.59514200    0.07440600    1.87627300
N           2.70434000    0.76900500    2.22728800
N           3.18796600   -0.05797800   -0.68302300
N           4.05689000    0.60593000    0.11273700
N           1.42493200    2.05955300   -0.21017700
N           2.51538500    2.52707800    0.45123700
N           0.82446600   -0.35971300   -2.06577600
O           0.96582100   -0.55943600   -3.25734100
O          -2.35247600    2.32642600   -1.27029000
P           1.46989900   -2.58159600    0.03417100
W           0.97220700   -0.12929600   -0.30523800
O          -5.38709400    1.83276400   -0.18150000
C          -4.39392300    1.30969800    0.26985900
O          -3.93457400    1.52116100    1.50713400
C          -4.74475800    2.37541200    2.31772400
H          -5.73991600    1.93914200    2.45432200
H          -4.23486200    2.45383100    3.27892900
H          -4.84618100    3.36530500    1.86274900
71
alkyne_rDA_TS2-p.log
B           3.79250000    1.41949700    0.99225000
H           4.76818700    1.95381600    1.44444000
C           1.09101900    0.09282200    3.02000800
H           0.09787100   -0.34094300    3.04663700
C           1.91884500    0.48150500    4.07517900
H           1.71997900    0.41057800    5.13520400
C           3.04642600    0.99417900    3.45741400
H           3.95007800    1.42719400    3.86810100
C           3.82785300   -1.15005000   -1.54232900
H           3.23824900   -1.72953300   -2.24469000
C           5.21446000   -1.04076800   -1.41095000
H           5.97764000   -1.53883500   -1.99222800
C           5.39403500   -0.13636800   -0.37782700
H           6.29439000    0.27761200    0.05902600
C           1.38624200    3.08598500   -1.17881800
H           0.47193300    3.00389400   -1.75562800
C           2.24178600    4.17585900   -0.99889500
H           2.14936800    5.16813900   -1.41745000
C           3.23468200    3.70045500   -0.16090300
H           4.10992200    4.18477600    0.25408100
C          -1.06675400   -0.33055200    0.34119000
H          -1.46696900   -0.74619100    1.27000100
C          -0.73193800    0.96825100    0.13492800
H          -0.98754600    1.91474900    0.60879900
C          -2.47224100    1.52701100   -1.63762800
C          -1.91789500    0.57316700   -2.52277700
H          -1.43409900    0.89689900   -3.44254500
C          -1.90161800   -0.73076100   -2.14111400
H          -1.41945800   -1.50615800   -2.73115100
C          -2.32283600   -1.02983800   -0.78857800
C          -3.46174100   -0.23237800   -0.32511800
C          -3.43343700    1.09671000   -0.69210100
C          -0.02573900   -3.12020100    1.69491600
H           0.17949600   -2.61120800    2.64323300
H           0.16068100   -4.19296500    1.82935900
H          -1.07094700   -2.96469600    1.41196200
C           2.71042100   -3.02649500    1.04703100
H           2.64755900   -4.06173600    1.40359400
H           2.99262400   -2.37694800    1.88586600
H           3.48976700   -2.95972400    0.28133000
C           0.77085100   -3.63842000   -0.99700700
H          -0.27277500   -3.51731100   -1.31126500
H           0.94258700   -4.67671800   -0.68823700
H           1.42141600   -3.39521500   -1.84420700
N           1.68221300    0.34228400    1.84589800
N           2.88447900    0.90067200    2.12543000
N           3.21664600   -0.38122300   -0.63557300
N           4.18469700    0.24164000    0.07514400
N           1.83433100    2.02745600   -0.50010600
N           2.97466800    2.41097600    0.12725800
N           0.84222300   -0.48672300   -2.01143700
O           0.98552000   -0.86136600   -3.15747500
P           1.08387500   -2.48843600    0.38675500
W           1.02318800   -0.04619500   -0.28917300
O          -2.32902700   -2.38274600   -0.45328900
C          -3.26880700   -3.15491900   -1.16871300
H          -3.06423900   -3.15659800   -2.24989600
H          -3.19481200   -4.18006200   -0.79337900
H          -4.29918000   -2.79685600   -1.01683100
C          -4.32521800   -0.75251800    0.75328300
O          -3.94174800   -1.35807400    1.73207500
O          -5.61852500   -0.47282200    0.51769700
C          -6.50298900   -0.73577200    1.60400000
H          -6.21195900   -0.15144700    2.48428200
H          -7.49635400   -0.43322800    1.26843700
H          -6.50346500   -1.79843600    1.86586900
C          -4.26836000    2.14039300   -0.01284600
F          -3.67282300    3.34378700   -0.05255700
F          -5.47316400    2.29478200   -0.58026500
F          -4.48263200    1.87576500    1.28817600
H          -2.39575700    2.58633000   -1.86709800
71
alkyne_rDA_TS3-d_a.log
B           3.87760200    1.15734300    1.12044000
H           4.90155000    1.57562000    1.58900300
C           1.80430600   -1.30544200    2.80632500
H           0.89588700   -1.89444500    2.83075300
C           2.86069200   -1.30665800    3.71688400
H           2.95570300   -1.88984900    4.62180900
C           3.75275700   -0.38157600    3.20460600
H           4.71325700   -0.03857800    3.56866000
C           3.53614900   -0.18482900   -2.20913900
H           2.85118000   -0.50623200   -2.98533700
C           4.91619900    0.02343300   -2.26598700
H           5.57345500   -0.11556100   -3.11273800
C           5.25189900    0.46626000   -0.99799900
H           6.20068300    0.77674300   -0.57817200
C           1.02472600    3.26819100    0.31503200
H          -0.00221800    3.32699700   -0.02767500
C           1.87222100    4.27762600    0.77688000
H           1.66416200    5.33605800    0.84694000
C           3.03332200    3.61760700    1.13418800
H           3.96369100    3.98325000    1.55080300
C          -0.88370500   -0.71069100    0.84141300
H          -0.53321300   -1.08072500    1.80766500
C          -0.90567700    0.72674200    0.69068500
H          -0.61296100    1.36848700    1.53186400
C          -2.10011700    1.25083800    0.01496600
C          -2.09134400   -0.69098100   -2.06840700
H          -1.87744200    0.02134000   -2.83927800
C          -2.24129100   -1.69857900   -1.34422300
H          -2.50661100   -2.74823000   -1.41040100
C          -2.14887400   -1.43702800    0.47883800
H          -2.17293000   -2.46951000    0.83099500
C          -3.35566700   -0.71256300    0.64723400
C          -3.32858100    0.63534600    0.22005000
C          -4.63534100   -1.46602000    0.74751600
C           0.33820800   -3.73671500    0.29957000
H           0.34848900   -3.54881400    1.37853900
H           0.76583400   -4.72886600    0.10979300
H          -0.69752800   -3.73037600   -0.05349000
C           3.02117700   -3.02580900   -0.21854100
H           3.12023000   -4.09952600   -0.41911100
H           3.24491900   -2.83967500    0.83906800
H           3.74878500   -2.48146400   -0.82961800
C           1.09164800   -3.00702000   -2.33314600
H           0.07802600   -2.75563600   -2.66451600
H           1.25020300   -4.08867100   -2.42262500
H           1.80506800   -2.48879700   -2.98230000
C          -1.89755400    2.78405600   -1.78386000
H          -0.98771700    2.29771700   -2.16065700
H          -1.80549900    3.86701800   -1.91217100
H          -2.77229300    2.42784000   -2.34008900
F          -5.51711800   -1.13957100   -0.22489700
F          -4.44564900   -2.79352300    0.64097400
F          -5.28179100   -1.27533900    1.91108400
N           2.03376400   -0.44047000    1.80757600
N           3.24171800    0.12135200    2.06801500
N           3.07608800    0.09230300   -0.98361700
N           4.13598000    0.49509800   -0.24684100
N           1.63402600    2.07925100    0.37921000
N           2.87344600    2.30409200    0.88918400
N           0.51150400    0.27000500   -1.88891600
O           0.37813300    0.45783900   -3.08406600
O          -2.07351600    2.55653000   -0.38834000
P           1.31163300   -2.47079600   -0.59850200
W           0.97747500    0.00122700   -0.21009600
O          -4.81628600    1.81034600   -1.25882100
C          -4.57120000    1.35662900   -0.16298600
O          -5.41722300    1.43201000    0.87362200
C          -6.72041300    1.91874700    0.55993800
H          -7.19533600    1.27831500   -0.19160100
H          -7.28929400    1.88691700    1.49057400
H          -6.67847300    2.94441400    0.18088000
29
alkyne_rDA_TS4_c.log
C           0.88135000   -2.11710700    1.08217300
H           1.57754400   -2.34929900    1.88329400
C          -0.45310500   -2.06162100    1.28517500
H          -0.92831100   -2.24586400    2.24462100
C          -1.27395900   -1.64864000    0.18534900
C          -0.81044100   -1.86869900   -1.15252200
H          -1.51609600   -1.93458200   -1.97521300
C           0.52915600   -1.93536300   -1.34096900
H           0.96180400   -2.04536000   -2.33141300
C           1.38697600   -1.64014500   -0.20271300
H           2.45008400   -1.81372400   -0.37215300
C           1.18757800    0.08842700   -0.03020300
C           0.01812300    0.55302800    0.15070300
C           2.52675000    0.71705600   -0.08811400
C          -1.02315200    1.46420600    0.45192700
C          -2.70636000    2.81760100   -0.45312900
H          -3.05216500    3.12548800   -1.44164400
H          -2.43677500    3.70000900    0.13610500
C          -3.40868100   -0.94477900   -0.55159600
H          -4.30515100   -0.56827300   -0.05602800
H          -3.68647600   -1.77029100   -1.21696100
H          -2.93688400   -0.14144700   -1.13050400
F           3.33769000    0.24190500    0.87480100
F           2.47401800    2.04189800    0.05843200
F           3.14509500    0.47132200   -1.25746000
O          -2.54037800   -1.39241600    0.48762700
O          -1.42865100    1.71685400    1.57302500
O          -1.57598500    1.97881600   -0.67413100
H          -3.50410500    2.27738500    0.06927700
29
alkyne_rDA_TS5_a.log
C           1.61557300   -0.21699100   -0.32096000
C           1.99317700   -1.50981000   -0.80298500
H           3.00789500   -1.69702300   -1.14114800
C           1.06728300   -2.49822000   -0.70176300
H           1.30222100   -3.53071900   -0.94298500
C          -0.18528400   -2.16283800   -0.08998500
H          -0.92884500   -2.95343900    0.00746600
C          -0.68015200   -0.84263100   -0.37284500
C           0.23782100    0.16008100   -0.44178600
C          -2.13541400   -0.59391200   -0.20062900
C           3.85337200    0.51315000   -0.12307200
H           4.35395700    1.43423500    0.18250800
H           4.27697900    0.18084800   -1.07911900
H           4.02187000   -0.26167200    0.63745300
F          -2.51298600    0.61927600   -0.62601000
F          -2.88073200   -1.49294800   -0.86033600
F          -2.49194300   -0.68746600    1.09326600
O           2.47520700    0.82263900   -0.24107000
O          -0.09857900    2.31575400   -1.44422000
C          -0.09280700    1.61819500   -0.46038300
O          -0.36540600    2.03927200    0.77770300
C          -0.75519300    3.41218800    0.87835600
H           0.03609800    4.07063300    0.50841500
H          -1.67007300    3.58990100    0.30379400
H          -0.93568500    3.59866100    1.93758400
C           1.26423600   -0.89917400    1.82296700
H           1.92853600   -0.19299000    2.28781900
C           0.42543200   -1.82304600    1.77673900
H          -0.16002700   -2.55145300    2.31468700
68
alkyne_rDA_TS6-d_a.log
B           2.87604100    1.36380400    1.59778800
H           3.68606700    1.90263400    2.30283500
C           0.30536500   -0.86562500    2.86205700
H          -0.57333500   -1.46626800    2.65661900
C           0.94507900   -0.63093100    4.08075400
H           0.67837600   -1.01494500    5.05520700
C           1.99162200    0.21593300    3.76068800
H           2.75376000    0.67369000    4.37903600
C           3.69456800   -0.44332800   -1.42411100
H           3.31635900   -0.91515900   -2.32438600
C           5.01013400   -0.16251700   -1.04438900
H           5.91793600   -0.37165200   -1.59268300
C           4.88891300    0.46016800    0.18579300
H           5.63510300    0.87845200    0.84995000
C           0.65484700    3.15270600   -0.65478500
H          -0.11025100    3.09415500   -1.41983700
C           1.32808900    4.26803300   -0.14679100
H           1.20612700    5.30328400   -0.43299400
C           2.18431600    3.74931200    0.80642800
H           2.90524800    4.23052900    1.45574000
C          -1.45969800   -0.93471800   -0.09131600
H          -1.53226100   -1.54327700    0.81372500
C          -1.45244400    0.51935200    0.07282000
H          -1.44808600    0.92733200    1.08773900
C          -2.23323300    1.30472200   -0.85951800
C          -2.72771200    0.77130800   -2.03052100
H          -3.24237300    1.39052000   -2.75912100
C          -2.67410100   -0.63398800   -2.21575300
H          -3.14207300   -1.06170300   -3.10086100
C          -2.18175600   -1.45848400   -1.24178500
H          -2.25973500   -2.53976500   -1.36337500
C          -4.58172600   -0.96822900    0.08243500
C          -4.62273300    0.29654400    0.18989600
C          -0.05840900   -3.77756100    0.50958500
H          -0.19049400   -3.50690000    1.56316200
H           0.36148700   -4.78946300    0.45906500
H          -1.03696700   -3.77873800    0.01988600
C           2.64519300   -3.02564600    0.57851700
H           2.77644800   -4.11362500    0.62246900
H           2.59583500   -2.63075500    1.60167700
H           3.51241600   -2.58173800    0.07876600
C           1.31323200   -3.37830600   -1.94958500
H           0.38843800   -3.26440000   -2.52715900
H           1.55581600   -4.44381900   -1.85592100
H           2.11810500   -2.87208700   -2.49398100
C          -3.15571900    3.43344000   -1.30516400
H          -3.21076300    4.40249700   -0.80353800
H          -4.17015900    3.02863400   -1.43063800
H          -2.70183200    3.56949900   -2.29758800
N           0.92404500   -0.21286300    1.87082300
N           1.96017000    0.45287800    2.43702200
N           2.84256300   -0.03666000   -0.47755700
N           3.58273100    0.52098900    0.50879500
N           1.06991500    2.04042000   -0.04633500
N           2.01694700    2.41268800    0.85400200
N           0.52729300   -0.09150900   -2.15960800
O           0.52933100   -0.09146300   -3.37028200
O          -2.36955800    2.59569600   -0.48518300
P           1.09130400   -2.60589200   -0.30715100
W           0.61917000   -0.13043300   -0.39274600
C          -5.50387700    1.00621100    0.98758900
C          -6.39123600    0.16890900    1.68894900
C          -6.34464500   -1.22473500    1.56516400
C          -5.40669100   -1.86681100    0.73482600
H          -5.54124100    2.09001200    1.09515500
H          -7.13441100    0.61706200    2.34820300
H          -7.05353100   -1.83064300    2.12915800
H          -5.37646900   -2.95201400    0.64825200
68
alkyne_rDA_TS6-p.log
B          -3.16096200   -1.67971100    0.91082300
H          -4.06890800   -2.33023400    1.35357800
C          -0.29795800   -0.65424400    2.89294600
H           0.67498800   -0.17718700    2.92568200
C          -0.99969900   -1.29133100    3.91831100
H          -0.69792800   -1.42110000    4.94799400
C          -2.16576500   -1.72821700    3.31522300
H          -3.01032800   -2.27881800    3.71061000
C          -3.56999500    1.29895200   -1.08728000
H          -3.08627000    2.03122600   -1.72490500
C          -4.92829800    1.09219000   -0.83007500
H          -5.77034000    1.63867700   -1.23100300
C          -4.95479400    0.01864100    0.04292400
H          -5.78334800   -0.51230500    0.49504700
C          -1.14116600   -2.70971700   -1.93176900
H          -0.34905500   -2.45735500   -2.62705300
C          -1.98497300   -3.82438500   -1.90210100
H          -1.99899500   -4.66379100   -2.58314000
C          -2.79870600   -3.61142600   -0.80512900
H          -3.60577000   -4.20190500   -0.38937400
C           1.55441200    0.34064500    0.17506600
H           1.72851000    0.46736600    1.24668000
C           1.27957400   -1.00237600   -0.33796300
H           1.15055700   -1.79536800    0.40484700
C           1.92478300   -1.40471100   -1.57350800
C           2.54624900   -0.49050100   -2.38068500
H           2.95615000   -0.79724400   -3.34127000
C           2.79551800    0.82590800   -1.92023400
H           3.37501500    1.50783800   -2.53549200
C           2.41895000    1.17459800   -0.64181100
C           4.58638200   -0.37354000    0.11389700
C           4.35427300   -1.56579900   -0.25741600
C           0.44977700    2.78201000    2.18530400
H           0.23094500    2.11420900    3.02631700
H           0.27497800    3.81556300    2.50855600
H           1.49546700    2.66892800    1.88955900
C          -2.27227500    2.81402900    1.57337000
H          -2.18540600    3.75661200    2.12734600
H          -2.54500800    2.01293300    2.27311700
H          -3.07061800    2.90994300    0.83150800
C          -0.38263300    3.79636100   -0.35909100
H           0.62305900    3.70917500   -0.78696100
H          -0.47671600    4.75810700    0.15979800
H          -1.10743100    3.75323600   -1.17960700
N          -0.99192300   -0.69573000    1.74913400
N          -2.14116700   -1.36233700    2.02104500
N          -2.83031100    0.42428200   -0.39915800
N          -3.68716700   -0.36343000    0.29180000
N          -1.42142500   -1.88505800   -0.92037000
N          -2.44749500   -2.44448200   -0.22926700
N          -0.48835300    0.84911800   -1.96368400
O          -0.46531900    1.37296100   -3.05531100
P          -0.66592600    2.39752200    0.78322200
W          -0.62418300    0.14053700   -0.34834500
C           5.04669200   -2.69386600    0.14312200
C           6.08714000   -2.38927100    1.04118100
C           6.34567100   -1.07780300    1.45694400
C           5.57958900    0.01020900    0.99868100
H           4.85009800   -3.71795600   -0.17036200
H           6.70785900   -3.19877900    1.42469700
H           7.16160100   -0.89551300    2.15609600
H           5.78228900    1.02771400    1.33265000
O           2.75491000    2.34364500   -0.04484100
C           3.67348600    3.18395800   -0.71320500
H           3.25428000    3.57921300   -1.64898600
H           3.88455600    4.01698700   -0.03844600
H           4.60679500    2.64856900   -0.93786500
H           1.84292500   -2.44401400   -1.89004900
68
alkyne_rDA_TS7-d_a.log
B           3.15430600    1.48987800    1.08198700
H           4.09249500    2.07370800    1.55355400
C           0.98284400   -0.70655800    2.98742800
H           0.07658400   -1.30108700    3.00541600
C           1.89238200   -0.43831700    4.01267700
H           1.86236600   -0.78710700    5.03528700
C           2.83348000    0.39197000    3.42857800
H           3.71675400    0.86734100    3.83692200
C           3.23441700   -0.41471900   -1.98044100
H           2.64547100   -0.90817300   -2.74626300
C           4.59674000   -0.10290600   -1.95622900
H           5.34122500   -0.32171800   -2.70874300
C           4.77670300    0.56929500   -0.75912100
H           5.65675800    1.02480500   -0.32209100
C           0.24390000    3.15529500   -0.35106000
H          -0.73950100    3.04222800   -0.79722400
C           0.95840800    4.30670400   -0.00702400
H           0.66527400    5.33698700   -0.15290800
C           2.12257600    3.83381000    0.57090600
H           2.97258400    4.35512100    0.99369900
C          -1.30147600   -0.84851500    0.61339400
H          -1.61856700   -1.59144800    1.34038100
C          -1.46156500    0.48196900    0.45903800
H          -1.68988600    1.25613600    1.19540100
C          -2.94468400    0.97950300   -0.71903700
C          -2.61791300    0.32077300   -1.93571400
H          -2.14793100    0.87776100   -2.74296300
C          -2.65465700   -1.05343700   -1.93678100
H          -2.20398600   -1.60789500   -2.75831100
C          -3.12177000   -1.72210800   -0.79709000
H          -3.09233400   -2.81224900   -0.75907200
C          -4.03127100   -1.04676000    0.08777400
C          -3.98951300    0.36608100    0.10230800
C           0.08642000   -3.69758600    0.92806700
H           0.19366200   -3.38623100    1.97297400
H           0.47259300   -4.71859800    0.82378200
H          -0.97515300   -3.68815900    0.66114500
C           2.74617100   -2.95846900    0.33647400
H           2.89588600   -4.04346400    0.39362600
H           2.93777400   -2.51883300    1.32363300
H           3.46310900   -2.53695300   -0.37596100
C           0.85758600   -3.42226400   -1.78485900
H          -0.18778400   -3.35681500   -2.10921300
H           1.14950900   -4.47661300   -1.70786400
H           1.48033500   -2.92824900   -2.53788900
C          -3.78230900    2.99662500   -1.59488400
H          -3.74412200    4.07165100   -1.39343800
H          -4.81556500    2.64563200   -1.45677500
H          -3.49499700    2.82487500   -2.64197800
N           1.35379800   -0.09090500    1.85867000
N           2.49287100    0.58563400    2.14187900
N           2.64214100    0.01989400   -0.86383200
N           3.59414600    0.62619000   -0.11907100
N           0.93418500    2.06460800   -0.00983000
N           2.09250100    2.48749500    0.56068300
N           0.14413700   -0.19951900   -1.99562100
O           0.17457700   -0.29492300   -3.20888900
O          -2.89121700    2.37057400   -0.69136000
P           1.02448500   -2.57917700   -0.17299600
W           0.48108300   -0.11673400   -0.24516700
C          -4.80845200    1.07986500    0.98392700
C          -5.68806100    0.40597500    1.81806700
C          -5.73493900   -0.99462700    1.80826800
C          -4.90648700   -1.71250600    0.96235100
H          -4.73965700    2.16599000    1.01232100
H          -6.33610100    0.96579000    2.48956900
H          -6.42066100   -1.51886800    2.47118200
H          -4.92960300   -2.80248900    0.95889200
68
alkyne_rDA_TS7-p.log
B          -3.49964700   -1.22215400    0.71724200
H          -4.55794200   -1.67809900    1.05636100
C          -0.88014400   -0.25845300    3.03582300
H           0.14149200    0.07838200    3.16941900
C          -1.83281000   -0.60935500    3.99482600
H          -1.72603000   -0.60187500    5.07035700
C          -2.94176000   -0.98450000    3.25639300
H          -3.91566000   -1.34421000    3.56460400
C          -3.06507400    1.45631200   -1.66037100
H          -2.36109900    2.00363100   -2.27826500
C          -4.46257400    1.47889900   -1.65411500
H          -5.11958600    2.07685800   -2.26996900
C          -4.81944600    0.54892500   -0.69246600
H          -5.79066500    0.20562900   -0.35804600
C          -1.08620300   -3.01970900   -1.33765100
H          -0.12203700   -3.00346700   -1.83303100
C          -2.05609700   -4.02479900   -1.28840400
H          -2.02505400   -5.00046200   -1.75265900
C          -3.06694400   -3.49039700   -0.50970700
H          -4.01812400   -3.90156400   -0.19496500
C           1.52354400    0.04200100    0.57129800
H           1.90768100    0.40936300    1.52564700
C           1.12044600   -1.20164100    0.23756200
H           1.23655200   -2.20450400    0.64081300
C           2.85847600   -1.82692000   -1.42712300
C           2.49363600   -0.76416800   -2.26320500
H           1.97998200   -0.95578500   -3.20417100
C           2.64422500    0.52632900   -1.81196800
H           2.26370700    1.37244700   -2.37893100
C           3.03970600    0.69776500   -0.45601400
C           3.99216100   -0.28102900    0.07471700
C           3.83766200   -1.60400900   -0.40002600
C           0.67719000    2.87880600    1.96815300
H           0.37564300    2.32860500    2.86621200
H           0.56153100    3.95233000    2.16225300
H           1.72422700    2.66305200    1.73654100
C          -1.99025100    3.09513700    1.10042600
H          -1.85501600    4.10255000    1.51233800
H          -2.40738800    2.44358300    1.87942600
H          -2.70401000    3.14160500    0.27192800
C           0.18054800    3.59047200   -0.73544900
H           1.23948500    3.38908200   -0.93727800
H           0.06521100    4.62672300   -0.39516000
H          -0.38453200    3.44187900   -1.66183800
N          -1.38143100   -0.40079800    1.80381700
N          -2.65043700   -0.85154500    1.94984000
N          -2.61390400    0.58949900   -0.74888100
N          -3.69645400    0.03236300   -0.15956500
N          -1.48562300   -1.95398500   -0.64092600
N          -2.70823400   -2.24843600   -0.13125600
N          -0.13383300    0.51454400   -1.92478800
O          -0.14875200    0.95308800   -3.06056800
P          -0.37605400    2.41488600    0.54714300
W          -0.49629200    0.01779200   -0.24922200
C           4.60791300   -2.62846100    0.17609900
C           5.52321400   -2.34310000    1.17488000
C           5.67238500   -1.02924200    1.63946700
C           4.89801400   -0.00964300    1.10570600
H           4.47987800   -3.65028600   -0.18135100
H           6.12564200   -3.14142100    1.60410300
H           6.38932300   -0.81082000    2.42852500
H           4.98098700    1.00683900    1.48714300
O           3.17343300    1.99959800    0.02532800
C           4.13517200    2.77571000   -0.66283400
H           3.83046200    2.98624100   -1.69828700
H           4.22796200    3.72512100   -0.12582600
H           5.11779700    2.28176600   -0.68545800
H           2.67827900   -2.85488500   -1.74323500
16
alkyne_rDA_anisole.log
C          -1.84723100   -0.99349000    0.00002300
C          -0.49609800   -1.30065400   -0.00002800
C           0.45611000   -0.27533900   -0.00013400
H          -2.57782700   -1.79974100    0.00012300
H          -0.14756100   -2.33104800    0.00002700
C          -2.27195800    0.33568500   -0.00002600
H          -3.33249000    0.57481200    0.00003000
O           1.75031000   -0.67523800   -0.00021500
C           2.74748100    0.32362500    0.00052300
H           3.70796300   -0.19671400    0.00102800
H           2.68857500    0.95885600   -0.89409000
H           2.68747100    0.95861200    0.89523100
C          -1.32235900    1.34894300   -0.00015100
C           0.04147200    1.05762000   -0.00021800
H           0.76449400    1.86835300   -0.00035400
H          -1.63761200    2.39043300   -0.00021000
31
alkyne_rDA_1-d_a.log
O          -1.42461100   -1.00386600   -2.73761200
N          -0.39687900    1.95152400   -0.29304300
N           0.61978400    2.78864000    0.04205200
N           1.02429800    0.31188400    1.73150800
N           1.88084000    1.36193100    1.69501000
N           1.69009600    0.40568100   -1.23306200
N           2.49809100    1.37822300   -0.75049400
N          -0.92599800   -0.70610500   -1.67469500
C           0.27313000    4.05894000   -0.24778400
C          -1.00020300    4.05725000   -0.78541700
C          -1.37243600    2.70917900   -0.79635300
C           2.49946800    1.49385200    2.88214000
C           2.03865200    0.50264800    3.73050800
C           1.11408800   -0.20739400    2.96188500
C           3.50726800    1.60056500   -1.61497700
C           3.36130300    0.74385800   -2.69217600
C           2.19730400    0.02314000   -2.40909200
B           2.01121600    2.24298400    0.43785600
H           2.77835400    3.14526500    0.64144500
H           0.96365000    4.86965900   -0.05071200
H          -1.57783600    4.90753800   -1.12007500
H          -2.29273200    2.24641700   -1.13140500
H           3.21873300    2.28839200    3.03739800
H           2.32406500    0.32489800    4.75772000
H           0.50815100   -1.06174900    3.24123800
H           4.24695600    2.36335400   -1.40585500
H           3.99786500    0.66161600   -3.56191800
H           1.70029300   -0.74988400   -2.98519100
C           2.98914800   -2.18469600    0.07526500
H           3.49694500   -3.15142400    0.17771800
H           3.36573300   -1.67685400   -0.81851400
H           3.22466300   -1.56386400    0.94943500
C           0.96005000   -3.51122000   -1.47747000
H           1.24772200   -2.97279000   -2.38726700
H           1.56979100   -4.41846200   -1.38761500
H          -0.09684600   -3.78863400   -1.56619200
W          -0.13359800   -0.27442700   -0.15282900
P           1.16963600   -2.42545800   -0.02083900
C           0.94716600   -3.60872600    1.36354600
H           1.63956300   -4.44954100    1.23546100
H           1.16774500   -3.11834700    2.31834900
H          -0.07530200   -3.99735900    1.39326400
C          -1.50155000   -1.51954000    1.14088400
C          -1.96709900   -0.13360500    1.10464900
C          -3.26138100    0.13695800    0.50614000
H          -0.98167800   -1.85668800    2.04188200
H          -1.72529400    0.52230300    1.94649200
C          -2.34361400   -2.52002400    0.49759300
H          -2.04840700   -3.56908200    0.55313800
O          -3.68170300    1.41232200    0.71389600
C          -4.90610600    1.79390900    0.13049600
H          -5.06263200    2.84580000    0.38303400
H          -4.88204400    1.68679000   -0.96448900
H          -5.74541100    1.20175100    0.52237900
C          -3.48392900   -2.17572600   -0.14863000
C          -3.97497500   -0.82278900   -0.14871400
H          -4.93405300   -0.60374600   -0.60921200
H          -4.08118600   -2.94034800   -0.64403400
16
alkyne_rDA_1-p.log
O          -1.45839100    0.98357400   -2.67576500
N           1.52775300    1.74583300   -0.14226600
N           2.80652200    1.38888800    0.14201400
N           1.05743200   -0.51541600    1.69179200
N           2.40930300   -0.59782800    1.63581700
N           1.49474700   -0.76338100   -1.30459100
N           2.76244500   -0.88499500   -0.84668900
N          -0.93711900    0.70026600   -1.61895200
C           3.62066000    2.45076200   -0.02476700
C           2.85903000    3.53092500   -0.42948800
C           1.55317300    3.03346300   -0.49187800
C           2.88769500   -1.09905900    2.78886700
C           1.82161100   -1.35538000    3.63311400
C           0.69855200   -0.96771900    2.89899500
C           3.52476000   -1.49321200   -1.77640300
C           2.73220400   -1.78593400   -2.87253000
C           1.46827400   -1.29616800   -2.53014000
B           3.18827700   -0.08631600    0.40784100
H           4.37092400   -0.19185300    0.59247000
H           4.68407000    2.35481800    0.15667500
H           3.19751800    4.53397300   -0.64854400
H           0.63066200    3.53209000   -0.76617500
H           3.95378600   -1.23087400    2.92630100
H           1.85358400   -1.75628800    4.63633100
H          -0.34693300   -0.98548100    3.18598900
H           4.57918500   -1.65979200   -1.59387900
H           3.02832100   -2.27359200   -3.79068900
H           0.54326100   -1.30348900   -3.09673200
C           0.20151000   -3.43239700   -0.23928900
H          -0.26465900   -4.42284800   -0.17051000
H           0.76006000   -3.36607100   -1.17811100
H           0.90923800   -3.31396700    0.59164200
C          -2.16855900   -2.47489200   -1.55568600
H          -1.62758400   -2.28446600   -2.48932100
H          -2.51327400   -3.51613900   -1.54366800
H          -3.03351200   -1.80247900   -1.51556900
W          -0.11859900    0.21702900   -0.12639200
P          -1.08069800   -2.11869000   -0.12943100
C          -2.05081500   -2.77617800    1.28152700
H          -2.34174700   -3.81141000    1.06446600
H          -1.43946900   -2.77322000    2.19129800
H          -2.94834600   -2.17271200    1.44218400
C          -1.91761300    0.56473900    1.18538300
C          -1.02607800    1.72029500    1.25493900
C          -3.19508600    0.76840300    0.51700300
H          -1.96664200   -0.12773300    2.03077600
H          -0.33919300    1.76528200    2.10569100
C          -1.50850200    3.00272400    0.77135100
H          -0.90288900    3.89032300    0.95284800
O          -3.97250500   -0.34912000    0.50806800
C          -5.21813000   -0.27545000   -0.14979100
H          -5.67298100   -1.26664700   -0.07438900
H          -5.88258800    0.46133900    0.32299500
H          -5.09678500   -0.01393400   -1.21085400
C          -2.70428900    3.10818300    0.14128700
C          -3.56522200    1.96674000   -0.01465200
H          -4.51880400    2.08668200   -0.52078900
H          -3.04923800    4.07199100   -0.23055600
20
alkyne_rDA_3a_9.log
C          -1.88751600    0.39236900   -0.00232600
O          -2.52753300   -0.76993400   -0.00260700
O          -2.39616100    1.48721200    0.00060300
C          -0.44858300    0.18529000   -0.00497800
C           0.75062900    0.07877500   -0.00552300
C           2.20566400   -0.06826900   -0.00018700
F           2.61282900   -0.80735200   -1.03189900
F           2.81277100    1.11521300   -0.08072600
F           2.61612800   -0.66256500    1.11988700
C          -3.96084700   -0.67779400    0.00274700
H          -4.30604900   -0.15362700    0.89820100
H          -4.31264200   -0.14913600   -0.88746300
H          -4.32340000   -1.70535300    0.00153400
3
alkyne_rDA_3d.log
C          -0.62445500   -1.23094100    0.00012400
C          -1.46247600   -0.13277800   -0.00017000
C          -0.70104200    1.05103100    0.00001900
C           0.70105300    1.05102400    0.00002100
C           1.46247700   -0.13279200   -0.00016600
C           0.62444000   -1.23094100    0.00012700
H          -2.54886400   -0.12941900   -0.00005700
H          -1.22556500    2.00562800    0.00018600
H           1.22558600    2.00561600    0.00019000
H           2.54886500   -0.12944600   -0.00005000
60
alkyne_rDA_4-d_45.log
B           3.34984400    1.62249200    1.28783500
H           4.18084900    2.26022100    1.87608900
C           0.82459100   -0.37160900    2.97778300
H          -0.06831100   -0.98171600    2.90566600
C           1.52257500    0.03166000    4.11754500
H           1.29866700   -0.19898800    5.14946700
C           2.55869100    0.80671200    3.62774200
H           3.35180400    1.34103800    4.13588400
C           4.04314100   -0.61488500   -1.45622100
H           3.62733600   -1.21501600   -2.25801300
C           5.37411600   -0.28899800   -1.18161500
H           6.25689800   -0.58421100   -1.73118200
C           5.30738400    0.51307600   -0.05512500
H           6.08229300    1.02281200    0.50398500
C           0.88597700    3.08402200   -0.95925500
H           0.02609300    2.91710300   -1.59847600
C           1.54591800    4.27037500   -0.62601500
H           1.33290000    5.26942400   -0.97964700
C           2.52834100    3.88151300    0.26643900
H           3.28054900    4.45457800    0.79439400
C          -1.00684300   -0.89818300    0.14981000
H          -1.09107500   -1.31345100    1.15919500
C          -1.04612800    0.54359600    0.01679500
H          -1.09657100    1.14432000    0.93305000
C          -2.16348300    0.98134900   -0.96835700
C          -1.92691500    0.28314500   -2.28123900
H          -1.70070200    0.84604200   -3.18359700
C          -1.87800700   -1.04314900   -2.18346100
H          -1.61435400   -1.70512700   -3.00409500
C          -2.07314200   -1.55960500   -0.78562300
H          -2.06895500   -2.65445000   -0.72839600
C          -3.37021700   -0.96979600   -0.25290100
C          -3.42907900    0.36084100   -0.33585000
C          -4.31578100   -1.85890600    0.45142600
C           0.38717700   -3.57308500    1.15051400
H           0.40117200   -3.16046700    2.16539700
H           0.75681900   -4.60490500    1.18957000
H          -0.64573300   -3.57961200    0.78838300
C           3.10056500   -2.92426600    0.84054700
H           3.20327400   -3.99381000    1.06014100
H           3.16895100   -2.35786200    1.77852800
H           3.92370900   -2.61221300    0.18985100
C           1.50643800   -3.59662200   -1.46655800
H           0.51291000   -3.57105700   -1.92966100
H           1.77781200   -4.63627000   -1.24696800
H           2.22245600   -3.17630800   -2.18092600
C          -2.97876700    2.92558300   -2.08901100
H          -2.38110400    2.98651600   -3.01088200
H          -3.26998300    3.94149700   -1.80307500
H          -3.89182300    2.35043300   -2.29765800
F          -5.35314300   -1.21042500    0.99611400
F          -4.82126400   -2.80026100   -0.36377600
F          -3.69673400   -2.52551600    1.44699400
N           1.40044600    0.11704100    1.87250100
N           2.46786800    0.84489700    2.28634800
N           3.23438200   -0.06534900   -0.54509700
N           4.01739900    0.62858900    0.31164900
N           1.43567500    2.05188900   -0.31587700
N           2.44791600    2.54839100    0.44045100
N           0.93611200   -0.37474100   -2.12109900
O           1.03858800   -0.55921500   -3.31380800
O          -2.23812900    2.38496100   -1.01325600
P           1.47518000   -2.58719900    0.05584000
W           0.99458100   -0.14249800   -0.36819600
O          -5.43107300    1.67661200   -0.36262000
C          -4.46213400    1.26402700    0.23341200
O          -4.15178400    1.59952200    1.48812700
C          -5.05363300    2.51548500    2.11527900
H          -6.05652700    2.08290600    2.18592300
H          -4.65291500    2.69788700    3.11333600
H          -5.10615700    3.45317000    1.55344800
25
alkyne_rDA_4-p_11.log
B           3.66931000    1.46335800    1.06462900
H           4.59842800    2.04001000    1.56186700
C           0.89862400    0.13029700    2.99836800
H          -0.07282400   -0.34997500    3.00722700
C           1.65261000    0.60370200    4.07365600
H           1.40308800    0.56995800    5.12472900
C           2.78763600    1.13500600    3.48813600
H           3.65276200    1.62148100    3.92132700
C           3.95836200   -1.18987000   -1.36220400
H           3.43908900   -1.82348500   -2.07356600
C           5.32919800   -1.02007400   -1.15038200
H           6.14592800   -1.50405800   -1.66719000
C           5.40741100   -0.08023100   -0.13722900
H           6.26133300    0.38321700    0.34127700
C           1.44157000    2.95277600   -1.39640100
H           0.59301000    2.81653000   -2.05726400
C           2.26257400    4.06850400   -1.21088300
H           2.19883000    5.02856800   -1.70343400
C           3.17593500    3.66834500   -0.25223200
H           4.00247400    4.19398800    0.20962000
C          -1.06330100   -0.42135000    0.27537400
H          -1.21613500   -0.66347400    1.33208500
C          -0.82301700    0.96188000   -0.07837200
H          -0.72788700    1.67924300    0.74549000
C          -1.86504900    1.45317600   -1.13545700
C          -1.80048100    0.52903500   -2.31782900
H          -1.50690100    0.88304200   -3.30305700
C          -2.00209700   -0.74929300   -2.00931400
H          -1.88549200   -1.58110300   -2.69988400
C          -2.24957800   -0.99611600   -0.54422100
C          -3.41483300   -0.07234100   -0.11625800
C          -3.19285500    1.20770700   -0.43384600
C           0.03504500   -3.12264900    1.76764700
H           0.35448700   -2.62119500    2.68812300
H           0.16977500   -4.20374100    1.89628000
H          -1.02065500   -2.91058100    1.57740000
C           2.69443000   -3.21203200    0.89303600
H           2.58091600   -4.22199400    1.30506700
H           3.10852900   -2.55249200    1.66748100
H           3.39952000   -3.24760600    0.05748600
C           0.56187100   -3.69862400   -0.97893000
H          -0.49665300   -3.51803600   -1.20137200
H           0.69947400   -4.74474100   -0.67926600
H           1.14867900   -3.49398700   -1.88112900
N           1.53306000    0.35247200    1.84069900
N           2.69740600    0.97446100    2.15572200
N           3.26052400   -0.42335500   -0.51960900
N           4.15723800    0.25961700    0.22930900
N           1.83291400    1.95042100   -0.60629700
N           2.90307400    2.39636700    0.09664800
N           0.90745700   -0.58374300   -2.05084800
O           0.95251500   -0.94526400   -3.20652900
P           1.06100100   -2.56118200    0.36040400
W           1.04149200   -0.13222700   -0.34618700
O          -2.45879900   -2.34238000   -0.19751400
C          -3.43070700   -3.02478000   -0.96058600
H          -3.03031900   -3.38155100   -1.92122000
H          -3.75314400   -3.89326100   -0.37752400
H          -4.31154500   -2.39981900   -1.17074900
C          -4.48074200   -0.59653300    0.77090900
O          -4.27770800   -0.99235100    1.89620800
O          -5.67672400   -0.61135800    0.17175600
C          -6.75604700   -1.07371900    0.98636100
H          -6.88432600   -0.42541800    1.85925800
H          -7.64705000   -1.03626900    0.35810300
H          -6.57630800   -2.09917500    1.32476100
C          -3.98550600    2.38129600   -0.00359800
F          -3.21399900    3.25515200    0.67002100
F          -4.48522800    3.05599000   -1.05268500
F          -5.01535900    2.07515600    0.79608500
H          -1.73007900    2.50749900   -1.39928300
7
alkyne_rDA_7-d_a.log
B           3.01936700    1.48129800    1.24721800
H           3.91150100    2.05955500    1.80729400
C           0.69742400   -0.71488300    2.97792900
H          -0.19552400   -1.32757300    2.93964800
C           1.52114400   -0.43342700    4.06934600
H           1.41684700   -0.78193900    5.08712500
C           2.49449300    0.40480300    3.55557300
H           3.34055700    0.88894600    4.02731700
C           3.39725600   -0.43001500   -1.78740000
H           2.89027800   -0.93654700   -2.60132800
C           4.75127700   -0.12011200   -1.63040800
H           5.56544400   -0.34013600   -2.30658500
C           4.81397200    0.54872000   -0.41988200
H           5.64743600    1.00284100    0.10168900
C           0.33279000    3.15229500   -0.55253200
H          -0.59458400    3.04512400   -1.10422700
C           1.03203500    4.30168200   -0.17191100
H           0.78765900    5.33079600   -0.39513500
C           2.10238000    3.82818100    0.56467700
H           2.91000100    4.34744800    1.06575500
C          -1.45303500   -0.93697200    0.33829700
H          -1.41685600   -1.42441900    1.31804300
C          -1.50083500    0.51385400    0.31888600
H          -1.44853300    1.04049000    1.28010400
C          -2.70723000    1.02331700   -0.50966700
C          -2.61871900    0.40932200   -1.88455400
H          -2.49844000    1.02882200   -2.77064700
C          -2.56556500   -0.92197100   -1.88784500
H          -2.40967100   -1.51706800   -2.78472000
C          -2.60469000   -1.54617000   -0.51855100
H          -2.58103900   -2.64328000   -0.54473000
C          -3.84831600   -1.02347200    0.17428000
C          -3.90309600    0.38010800    0.19208300
C           0.05941700   -3.70623300    0.87471000
H           0.14393700   -3.38904900    1.91992400
H           0.45666400   -4.72459100    0.78517400
H          -0.99769200   -3.71206600    0.59225900
C           2.72162100   -2.97343600    0.36591300
H           2.85494600   -4.05797100    0.45982400
H           2.88285800   -2.50657600    1.34630900
H           3.47026200   -2.58040900   -0.32935100
C           0.90899600   -3.43630100   -1.82372700
H          -0.12499300   -3.38192800   -2.18405700
H           1.20936600   -4.48770700   -1.73851700
H           1.54875600   -2.93346200   -2.55676800
C          -3.62184700    3.03870300   -1.40278900
H          -3.86485300    4.03715800   -1.02274600
H          -4.56039600    2.47857900   -1.52732400
H          -3.15733400    3.15612300   -2.39412900
N           1.14183900   -0.09711800    1.87667100
N           2.25027600    0.59243400    2.24625900
N           2.69829000    0.00316900   -0.73406100
N           3.57401900    0.60553300    0.10163900
N           0.94206600    2.06213800   -0.08212700
N           2.03314200    2.48367600    0.60769400
N           0.25214500   -0.18547800   -2.07603300
O           0.23958600   -0.26004100   -3.28612800
O          -2.75042900    2.43334600   -0.47530400
P           1.02073300   -2.58649700   -0.20960100
W           0.49102300   -0.12225800   -0.32445100
C          -4.91744700    1.03220200    0.87217200
C          -5.90881700    0.27942100    1.51388500
C          -5.86499600   -1.10877100    1.48457400
C          -4.82244100   -1.76637000    0.82044500
H          -4.93624000    2.12026500    0.91447100
H          -6.71422000    0.78657700    2.04198100
H          -6.63747600   -1.68828800    1.98668200
H          -4.77251200   -2.85544500    0.81406300
25
alkyne_rDA_7-p_a.log
B           3.33509700    1.37443000    0.84653600
H           4.33190900    1.90713100    1.25449100
C           0.59962200    0.36645200    3.01315200
H          -0.40111700   -0.03919500    3.10535800
C           1.44925300    0.84432200    4.01272300
H           1.26256700    0.89000200    5.07632800
C           2.58109700    1.25502700    3.33180400
H           3.50323600    1.70032100    3.68409700
C           3.28585800   -1.43359200   -1.41738600
H           2.67988700   -2.06730100   -2.05621400
C           4.67594500   -1.35533400   -1.29388000
H           5.42325100   -1.92989900   -1.82291500
C           4.88255600   -0.36429100   -0.35007600
H           5.79487600    0.06119300    0.04938600
C           1.08494100    2.87994700   -1.58341400
H           0.19211000    2.76903900   -2.18845500
C           1.99722200    3.93715100   -1.51619600
H           1.97911100    4.86568900   -2.06931000
C           2.93056600    3.52757900   -0.58123100
H           3.81962400    4.01425300   -0.19971300
C          -1.56667800   -0.18360700    0.43298500
H          -1.66355800   -0.35827200    1.51009400
C          -1.23800100    1.15943500   -0.00773800
H          -1.02306700    1.89983900    0.77209800
C          -2.27842500    1.69464300   -1.03510400
C          -2.36960100    0.70027800   -2.16093900
H          -2.11850300    0.97013300   -3.18453500
C          -2.65656700   -0.54083100   -1.77068500
H          -2.65473400   -1.40602100   -2.42991100
C          -2.84073600   -0.69902200   -0.28172600
C          -3.89437500    0.31987800    0.15271100
C          -3.58644100    1.62403600   -0.27058400
C          -0.59642400   -2.88573400    2.01887400
H          -0.20901400   -2.35237200    2.89417200
H          -0.52318500   -3.96384800    2.20818200
H          -1.64397800   -2.61903700    1.85407600
C           2.00383600   -3.21568200    1.02892700
H           1.84166200   -4.19183800    1.50181100
H           2.50233000   -2.54844300    1.74495900
H           2.66220900   -3.34581600    0.16511000
C          -0.25516400   -3.64385700   -0.70595300
H          -1.30990500   -3.39809200   -0.87785800
H          -0.17332200   -4.67986700   -0.35503500
H           0.28866600   -3.52977600   -1.65000800
N           1.17615400    0.47338900    1.81002700
N           2.39840900    1.02443700    2.01916100
N           2.69701000   -0.56685800   -0.58905400
N           3.68411400    0.09063100    0.06246600
N           1.44326100    1.90209400   -0.74858700
N           2.58224100    2.30555000   -0.13358900
N           0.25187900   -0.62988400   -1.97842100
O           0.20811200   -1.05683400   -3.11267900
P           0.39560300   -2.47389900    0.53667600
W           0.51764400   -0.09701100   -0.31328700
C          -4.40200500    2.68294200    0.09222000
C          -5.53602700    2.44418600    0.87786200
C          -5.82837400    1.15679800    1.31020000
C          -4.99834300    0.08606100    0.95501900
H          -4.15567900    3.69543400   -0.22784300
H          -6.18362100    3.27263900    1.15874400
H          -6.70357100    0.97758700    1.93203200
H          -5.21256400   -0.91963900    1.31386900
O          -3.13206100   -2.01329500    0.14831000
C          -4.13730400   -2.68373100   -0.58044900
H          -3.74582500   -3.15083100   -1.49716700
H          -4.53498100   -3.47718400    0.06161500
H          -4.96518000   -2.01740700   -0.86219100
H          -2.05331400    2.71393600   -1.37063200
36
alkyne_rDA_10_34.log
C           1.48583900   -0.61076300   -0.02102200
C           1.38778100   -1.68407500   -1.11225200
H           2.13362900   -1.72706700   -1.90023500
C           0.31899300   -2.46114000   -0.99127400
H           0.04146600   -3.27193400   -1.65661000
C          -0.56151300   -2.08930200    0.20189200
H          -1.45451600   -2.71069100    0.29632900
C          -0.90070500   -0.61061800    0.00079100
C           0.16603200    0.17191900   -0.11906400
C          -2.31997900   -0.19884300   -0.03054300
C           3.83402800   -0.28913700   -0.05158200
H           4.55417600    0.49969000   -0.28380900
H           3.98356800   -1.11545600   -0.76107000
H           4.04222200   -0.66030600    0.96187300
F          -2.47613900    1.11974700   -0.19414400
F          -2.98477200   -0.80868700   -1.02512900
F          -2.94903800   -0.53856200    1.10671400
O           2.54980000    0.28480000   -0.16012400
O           0.26703300    2.12327900   -1.48293900
C           0.22500100    1.63675600   -0.37924600
O           0.25624100    2.32161600    0.76274900
C           0.35194300    3.74291700    0.61816600
H           1.26515300    4.01509100    0.08087800
H          -0.51482100    4.13407900    0.07715400
H           0.37608200    4.14762400    1.63047500
C           1.40925000   -1.34647600    1.32197500
H           2.17085700   -1.18429000    2.07841200
C           0.34098400   -2.12577300    1.43454800
H           0.08121900   -2.72956600    2.29781600
68
alkyne_rDA_15_1.log
C           1.60875000    0.68733400    0.02651800
O           2.63361500   -0.17424200    0.18694200
C           3.94979500    0.34949500    0.18176100
H           4.61781700   -0.50113900    0.32862400
H           4.18702800    0.83075600   -0.77584400
H           4.09910500    1.06800600    0.99818100
C          -0.79015200    0.93555000   -0.07152200
C           0.32878700    0.11613900    0.06800500
C           0.20796300   -1.35887900    0.30333200
O          -0.10337500   -1.85377300    1.36043500
O           0.47868800   -2.04576700   -0.80575800
C          -2.16800700    0.35053400    0.02745500
F          -3.08297800    1.12203700   -0.56897200
F          -2.24616900   -0.86252300   -0.54310900
F          -2.55278700    0.20436500    1.30210500
C           0.32791800   -3.46347500   -0.69214600
H          -0.70382300   -3.71639300   -0.42716900
H           0.57447900   -3.87322000   -1.67232700
H           1.00391300   -3.86863300    0.06652700
C           0.62223400    2.86030700   -0.29522200
C          -0.65019800    2.30913700   -0.25310300
H          -1.52923200    2.93567300   -0.36600800
H           0.74205700    3.93080900   -0.43975500
C           1.75224300    2.06293800   -0.15590400
H           2.73863300    2.51501000   -0.19043700
18
alkyne_rDA_20.log
B           2.38865500    0.75943500    1.06434100
H           3.37516900    1.12948800    1.64241500
C          -0.02942500   -1.56133900    2.39765200
H          -0.88631300   -2.19026200    2.18268900
C           0.79948800   -1.52970200    3.52157600
H           0.72309000   -2.12568600    4.42007800
C           1.75358000   -0.57401100    3.21845400
H           2.61476200   -0.22497600    3.77484100
C           0.08119800    2.98544200   -0.62483900
H          -0.80117100    3.08605000   -1.24587900
C           0.95607100    3.97060000   -0.15951000
H           0.90562200    5.03731200   -0.32710500
C           1.90961400    3.27060100    0.55834100
H           2.78922500    3.60630900    1.09376100
C           2.45583900   -1.52170200   -1.77370800
H           1.88608800   -2.08491800   -2.50379300
C           3.83755000   -1.45283400   -1.57489500
H           4.61387800   -1.96528900   -2.12551200
C           3.98903700   -0.58069100   -0.51191400
H           4.87567200   -0.22191000   -0.00391000
N           0.37987600   -0.66810000    1.49214300
N           1.48173900   -0.06655800    2.00156900
N           0.47119900    1.77604700   -0.21092100
N           1.60002200    1.96178300    0.51517800
N           1.81971600   -0.74702200   -0.89237600
N           2.76924800   -0.16827500   -0.11685100
P          -2.55691500    0.34022400    0.42906200
W          -0.37251800   -0.33783700   -0.60007500
C          -3.92836900   -0.69495700   -0.18981500
H          -3.68510800   -1.74807000   -0.00682400
H          -4.03932200   -0.55372100   -1.27031200
H          -4.87136800   -0.44226000    0.30995700
C          -3.16864400    2.04494600    0.15952200
H          -3.21107700    2.28349100   -0.90773400
H          -2.50382900    2.75987800    0.65718000
H          -4.17458200    2.14554500    0.58518400
C          -2.76988300    0.20787200    2.24603600
H          -3.76263700    0.57847100    2.52953600
H          -2.00562500    0.80322900    2.75858500
H          -2.67970000   -0.83326900    2.57132200
C          -0.29406600    0.08170200   -2.67271000
H           0.34469600   -0.00479200   -3.54698500
C          -1.44855100    0.49121400   -2.26624900
H          -2.37311300    0.94158000   -2.61840900
N          -0.95778500   -2.01103600   -0.63418800
O          -1.37078400   -3.15468200   -0.54633400
3
alkyne_rDA_21.log
C           0.60307200   -0.00240200    0.00001900
C          -0.60307200   -0.00236800   -0.00001900
H           1.67307400    0.01434600   -0.00010500
H          -1.67307600    0.01427400    0.00010800
37
alkyne_rDA_22_30.log
O          -1.27102100   -0.81112200   -2.19958200
N           0.98645300    1.90502600   -0.60817200
N           2.20961600    2.48702600   -0.51333900
N           2.27132400    0.22464100    1.53449800
N           3.32235200    1.02183400    1.22422100
N           2.42374800   -0.28581400   -1.41973900
N           3.51145000    0.49972300   -1.22896100
N          -0.47706600   -0.57026400   -1.32354300
C           2.15102300    3.73691300   -1.01818200
C           0.85980400    3.98018800   -1.44792200
C           0.16922100    2.79388000   -1.17809400
C           4.13959900    1.13838100    2.28604300
C           3.61227100    0.39905000    3.33052600
C           2.44077600   -0.15193100    2.80772600
C           4.39246600    0.30133100   -2.22806700
C           3.87322200   -0.64451900   -3.09464900
C           2.62954300   -0.97138900   -2.54866300
B           3.46232200    1.64007600   -0.17997700
H           4.45585400    2.31182300   -0.24155200
H           3.03892000    4.35670200   -1.03970700
H           0.47099200    4.88361500   -1.89637100
H          -0.87513300    2.54758600   -1.34033300
H           5.03669100    1.74143600    2.22124300
H           4.01578300    0.27960800    4.32605700
H           1.71193700   -0.79560000    3.28771400
H           5.31959400    0.86022800   -2.25521500
H           4.32383000   -1.03248600   -3.99721300
H           1.87737100   -1.66681000   -2.90477400
C           3.05957700   -3.04750800    0.08397100
H           3.24871800   -4.10607800    0.29870100
H           3.39997800   -2.82335800   -0.93184900
H           3.63814000   -2.43073500    0.78375600
C           0.45144200   -3.76880600   -0.92168200
H           0.72263100   -3.47827200   -1.94284400
H           0.73652200   -4.81496900   -0.75716600
H          -0.63573200   -3.66600500   -0.81852300
W           0.68887600   -0.22749900   -0.03519900
P           1.27509300   -2.66572100    0.28140800
C           0.94142800   -3.52088000    1.86824600
H           1.31062600   -4.55160400    1.80636100
H           1.45874400   -3.01286000    2.69012000
H          -0.13111100   -3.54693200    2.08532800
C          -0.75023700   -0.79282300    1.60241200
C          -0.70880400    0.66051400    1.46233200
C          -1.87779900    1.35085000    0.97520200
H          -0.27497800   -1.23439800    2.48127400
H          -0.10215600    1.19927000    2.18925100
C          -1.93249300   -1.46069100    1.10106600
H          -1.97105100   -2.54783900    1.15288400
O          -1.95363800    2.69582900    1.04782000
C          -0.99319500    3.41924800    1.79636600
H          -1.24066600    4.47455300    1.65678800
H          -1.05506200    3.18001000    2.86637600
H           0.03293200    3.24943900    1.44426700
C          -2.94323300   -0.78391100    0.50060700
C          -2.95832500    0.67296100    0.45254200
C          -4.09642500    1.42749400   -0.09697700
O          -4.03954700    2.37522500   -0.85335100
O          -5.26917400    0.92383400    0.34330000
C          -3.99468300   -1.59183600   -0.19509200
F          -5.09288700   -1.81674800    0.54972900
F          -4.41428700   -1.02095700   -1.33726900
F          -3.54151700   -2.81512300   -0.53503000
C          -6.42604600    1.38607600   -0.33942900
H          -6.34755700    1.18281100   -1.41396400
H          -7.27037700    0.83468100    0.07972900
H          -6.57490000    2.46111900   -0.19366100
5
alkyne_rDA_23_a.log
C          -1.07817100    0.84899100   -0.00006500
C          -0.23249600   -0.29697200   -0.00004800
C           3.32420600   -1.11342300    0.00039100
H           3.72599300   -2.12884300    0.00067000
H           3.68216900   -0.58624900    0.89511200
H           3.68279300   -0.58651100   -0.89423600
O           1.91726900   -1.23864700   -0.00006800
C          -0.81294900   -1.58658600   -0.00000700
C          -2.17848000   -1.73828300    0.00001300
C          -3.02061900   -0.60683500   -0.00000700
C          -2.48088600    0.65541100   -0.00004500
H          -0.16090600   -2.45571000    0.00001100
H          -2.61396900   -2.73492100    0.00004700
H          -4.10037800   -0.73855600    0.00001100
H          -3.12426800    1.53431100   -0.00005800
C          -0.50387300    2.14586600   -0.00009200
C           1.18388600   -0.10290000   -0.00005800
C           0.85761500    2.29087100   -0.00010300
C           1.71538900    1.16817000   -0.00008900
H           2.79012400    1.32258300   -0.00011500
H           1.30071600    3.28442800   -0.00012800
H          -1.16215200    3.01278500   -0.00010200
37
alkyne_rDA_TS1-d_c.log
B           3.53612200    1.25371800    1.15440900
H           4.47436900    1.77431900    1.69387500
C           0.77504300   -0.24965200    2.97010700
H          -0.20033500   -0.72171300    2.93591300
C           1.54467300    0.09841200    4.08163900
H           1.30637800   -0.04767500    5.12567700
C           2.67744500    0.68430500    3.54468200
H           3.55022900    1.11599200    4.01857300
C           3.81467900   -1.18467600   -1.50110900
H           3.29627000   -1.74982200   -2.26785800
C           5.18461500   -1.05292400   -1.25991600
H           6.00075400   -1.50218900   -1.80795700
C           5.26301500   -0.20345500   -0.16973800
H           6.11747300    0.20538700    0.35519000
C           1.40052600    2.94210400   -1.25630600
H           0.57168800    2.86856000   -1.95046100
C           2.26554500    4.01141300   -1.00796800
H           2.26424900    4.98713700   -1.47307200
C           3.12472900    3.54052300   -0.03231200
H           3.96168700    4.01100600    0.46862100
C          -1.18701000   -0.60509200    0.18652400
H          -1.30182800   -1.00413900    1.19828800
C          -0.99323700    0.84157900    0.07288100
H          -0.87297700    1.43224500    0.98450800
C          -1.70634900    1.53555500   -0.97065000
C          -2.32352600    0.87606900   -2.02538300
H          -2.77129200    1.42317600   -2.84850300
C          -2.45756100   -0.51418900   -1.94839500
H          -2.98488100   -1.04302100   -2.74079000
C          -2.10226600   -1.20804700   -0.79281400
H          -2.17943500   -2.29531900   -0.81006100
C          -3.97340200   -0.78116800    0.13033400
C          -4.23565700    0.38479800    0.48488600
C          -4.53015700   -2.13831800    0.23371600
C          -0.17529200   -3.44722900    1.27610600
H          -0.12915500   -2.97701200    2.26483600
H           0.07298900   -4.50997100    1.38398800
H          -1.19676600   -3.36320800    0.89382900
C           2.59831700   -3.17568100    0.97248800
H           2.56046200   -4.24379300    1.21833200
H           2.72405600   -2.60117700    1.89925300
H           3.46368800   -2.98823800    0.32887600
C           0.95308400   -3.73767600   -1.32388400
H          -0.00147600   -3.57215300   -1.83672000
H           1.03774800   -4.79491600   -1.04493200
H           1.76017600   -3.48297400   -2.01942100
C          -2.35966300    3.66157600   -1.80470700
H          -2.23932500    4.69880100   -1.48379400
H          -3.42629500    3.41276000   -1.84028600
H          -1.90664900    3.53837800   -2.79767000
F          -3.76315600   -2.94305100    0.99456900
F          -5.74842700   -2.13613900    0.78646900
F          -4.64419900   -2.73914700   -0.96121900
N           1.40007800    0.09404300    1.83731400
N           2.57066400    0.67197200    2.20398400
N           3.11691300   -0.47991600   -0.60458800
N           4.01343400    0.12375300    0.21025500
N           1.71104900    1.90169500   -0.48039800
N           2.77825100    2.27456500    0.27245600
N           0.67071600   -0.45489600   -2.10770700
O           0.53770700   -0.67165200   -3.29008400
O          -1.68671200    2.86821200   -0.83430900
P           1.03896700   -2.66171400    0.15119200
W           0.92112000   -0.18998900   -0.37592500
O          -4.83005000    2.60285600   -0.01931600
C          -4.24389300    1.78973400    0.67877100
O          -3.56109500    2.12641700    1.79684900
C          -3.49429400    3.52399000    2.05914500
H          -4.49199400    3.94622400    2.22099200
H          -3.01231500    4.05555800    1.23179700
H          -2.89613700    3.63224700    2.96619600
40
alkyne_rDA_TS1-d_c_interm.log
B           3.75135900    0.58709200    0.93270100
H           4.82405200    0.86934600    1.39055500
C           0.76198900    0.15358100    2.94219700
H          -0.31093000   -0.00493200    2.97260500
C           1.64531500    0.39116600    3.99625000
H           1.41791300    0.44683500    5.05133800
C           2.87681300    0.55013400    3.38509900
H           3.85565600    0.76143300    3.79723200
C           3.21753100   -2.06122200   -1.47819900
H           2.53044500   -2.52884600   -2.17447000
C           4.58209100   -2.28455700   -1.28553600
H           5.21981600   -2.98287200   -1.80872700
C           4.93965700   -1.39750400   -0.28445900
H           5.89801100   -1.19144000    0.17586900
C           2.06248400    2.57058500   -1.61051400
H           1.22592100    2.65834000   -2.29409900
C           3.19346400    3.37847600   -1.47889300
H           3.44192000    4.26799700   -2.04025000
C           3.92781800    2.78189000   -0.46979300
H           4.88114700    3.04747200   -0.03006300
C          -1.29466400   -0.02250800    0.26593400
H          -1.50143000   -0.27564600    1.30668600
C          -0.78585600    1.34106100    0.11226700
H          -0.43310100    1.89576600    0.98264300
C          -1.23686500    2.14292700   -0.95387200
C          -2.05660700    1.62282900   -2.00369400
H          -2.28909600    2.22806000   -2.87374800
C          -2.58411500    0.38633700   -1.86070700
H          -3.23294900   -0.00541000   -2.64275400
C          -2.42807900   -0.45694100   -0.64812900
H          -2.25518400   -1.48693800   -0.99886500
C          -3.81006300   -0.42759900    0.06109200
C          -4.27542700    0.49682500    0.90272400
C          -4.64357300   -1.60252800   -0.32243600
C          -1.01982400   -2.84279900    1.67131300
H          -0.82172500   -2.26613700    2.58158000
H          -1.02972300   -3.90896700    1.92812300
H          -2.00475700   -2.56877500    1.28223800
C           1.72337700   -3.32950200    1.29591100
H           1.42286900   -4.30373800    1.69938200
H           2.04505300   -2.68503300    2.12365200
H           2.56775400   -3.47227900    0.61451200
C          -0.13024100   -3.74616600   -0.87439500
H          -1.08969500   -3.46212900   -1.32307000
H          -0.21898700   -4.75678600   -0.45791300
H           0.63263200   -3.74538600   -1.66006600
C          -1.35919000    4.33375600   -1.87619600
H          -0.96239600    5.30585400   -1.58143900
H          -2.45323400    4.36256400   -1.86181600
H          -0.99718600    4.08173400   -2.87936800
F          -4.06579200   -2.78358100    0.03625500
F          -5.86619500   -1.61282100    0.20658400
F          -4.80426500   -1.70541400   -1.66768500
N           1.41469500    0.15865200    1.77254800
N           2.71669000    0.40778400    2.05741800
N           2.77972600   -1.11957700   -0.63522000
N           3.84540600   -0.71281700    0.09591700
N           2.10632600    1.56219300   -0.73499500
N           3.26238100    1.69564800   -0.03420600
N           0.32725800   -0.53658300   -2.05829900
O          -0.00625400   -0.82089100   -3.18232500
O          -0.87205500    3.40583000   -0.90253800
P           0.30063900   -2.55268900    0.43996200
W           0.78002900   -0.18843700   -0.38202600
O          -3.71984600    2.79894100    0.74060000
C          -3.63017400    1.70248300    1.29089600
O          -2.97317700    1.57779200    2.49639700
C          -2.42538900    2.78141000    2.99887400
H          -3.20537300    3.51808400    3.22860700
H          -1.72544600    3.24279900    2.28963600
H          -1.89380500    2.52128000    3.91900400
13
alkyne_rDA_TS1-d_c_step2.log
B           3.49094100    1.35812100    1.26014700
H           4.39875300    1.89272000    1.83571300
C           0.79452500   -0.37624900    2.96422900
H          -0.15948600   -0.88647600    2.89871600
C           1.54516300   -0.06321700    4.09836900
H           1.30974100   -0.28146600    5.13033400
C           2.65281500    0.60233100    3.60394200
H           3.50413200    1.04275200    4.10785600
C           3.89903900   -0.89220600   -1.53967100
H           3.41206700   -1.43782600   -2.34040200
C           5.25933600   -0.69467600   -1.29169500
H           6.09833600   -1.05868900   -1.86773200
C           5.29227000    0.08792000   -0.15017900
H           6.12336600    0.51425100    0.39778200
C           1.23763400    3.09605500   -1.01001400
H           0.40699800    3.02777500   -1.70312900
C           2.02727300    4.19704600   -0.67048000
H           1.95071900    5.20839100   -1.04400500
C           2.93062000    3.70200500    0.25260000
H           3.73779900    4.18443800    0.78962100
C          -1.09503900   -0.68236700    0.14649000
H          -1.21061500   -1.09605600    1.15269400
C          -1.02923400    0.78013700    0.11133300
H          -0.96578100    1.34482700    1.04415300
C          -1.79522800    1.42806100   -0.90991300
C          -2.14497900    0.75337900   -2.12467700
H          -2.36140700    1.31837500   -3.02671900
C          -2.20767400   -0.59797600   -2.09427700
H          -2.47478300   -1.16330200   -2.98442900
C          -2.13361300   -1.27227200   -0.79177600
H          -2.01670200   -2.35675800   -0.90559800
C          -3.55416200   -0.99580600   -0.09573700
C          -3.97905500    0.20730900    0.12888200
C          -4.21136900   -2.25825400    0.33860800
C           0.04348900   -3.49401100    1.11383100
H           0.09526800   -3.07998500    2.12703900
H           0.33388900   -4.55067400    1.15469800
H          -0.98849400   -3.42630000    0.75889400
C           2.79839700   -3.08873200    0.78602800
H           2.80399200   -4.16606400    0.99024200
H           2.91845300   -2.54532900    1.73214300
H           3.64466000   -2.84408900    0.13670500
C           1.13723700   -3.59505400   -1.51805900
H           0.16736800   -3.44126800   -2.00558700
H           1.27013600   -4.66169000   -1.30082500
H           1.92037300   -3.26813400   -2.21054100
C          -2.75762300    3.45203100   -1.69457800
H          -2.89337900    4.44987100   -1.27347900
H          -3.73309900    2.97352100   -1.83066900
H          -2.22519200    3.53722500   -2.64956400
F          -3.42728800   -2.96683200    1.18816600
F          -5.37509900   -2.06908000    0.96226100
F          -4.45242500   -3.08719800   -0.69932000
N           1.40704500    0.06175000    1.85680500
N           2.55106000    0.66626200    2.26455400
N           3.16505500   -0.28866000   -0.59898000
N           4.02783900    0.31479300    0.25179100
N           1.63353600    2.01369000   -0.33546700
N           2.68031800    2.39242900    0.44138600
N           0.78009800   -0.28990800   -2.12524300
O           0.74916200   -0.44482000   -3.32296800
O          -1.97606600    2.72741200   -0.73908500
P           1.20587300   -2.60411200    0.01512500
W           0.95399600   -0.11293000   -0.37295900
O          -5.38415000    2.04874900   -0.24766500
C          -4.57764700    1.41600600    0.43926400
O          -4.10957500    1.90671500    1.63560200
C          -4.48776000    3.24233500    1.90988100
H          -5.57637800    3.35782100    1.96495800
H          -4.10578700    3.93543200    1.14883100
H          -4.04627200    3.49288800    2.87826200
22
alkyne_rDA_TS1-p_b.log
B           3.35156200    1.57981800    1.25411700
H           4.21719200    2.17341400    1.83761900
C           0.76789200   -0.33148700    2.94252400
H          -0.15347600   -0.89914200    2.87118900
C           1.48125800    0.04279600    4.08257200
H           1.24630000   -0.17690200    5.11437100
C           2.55110700    0.77122700    3.59361300
H           3.36520400    1.27187100    4.10276300
C           3.90967100   -0.56616900   -1.59516400
H           3.45635000   -1.12213000   -2.40864600
C           5.25475700   -0.28174400   -1.34501100
H           6.11451000   -0.57005500   -1.93329000
C           5.23868300    0.46749900   -0.18117000
H           6.04085600    0.93407600    0.37703600
C           1.00503300    3.15906800   -1.03161400
H           0.19515400    3.03068200   -1.74029500
C           1.71707200    4.31182600   -0.68752500
H           1.58074100    5.31394700   -1.06906900
C           2.63661000    3.88144500    0.25073800
H           3.40389800    4.41689100    0.79605400
C          -1.14981600   -0.71968100    0.13142000
H          -1.23382500   -1.21164500    1.10241300
C          -1.06153000    0.74050200    0.06909500
H          -0.99315800    1.25853100    1.03122700
C          -1.91622300    1.41459200   -0.91043000
C          -2.39719500    0.70910900   -2.01513200
H          -2.86612100    1.25106000   -2.83463100
C          -2.45274800   -0.68651300   -1.99687900
H          -2.96766700   -1.22014600   -2.78902500
C          -1.95050700   -1.35855900   -0.89130400
C          -4.18539000    0.26507700    0.53774300
C          -3.77079000    1.34311100    0.06140400
C           0.35054600   -3.47569600    1.22828300
H           0.49021200   -3.03647800    2.22252200
H           0.70313200   -4.51396100    1.25430300
H          -0.71173600   -3.46248700    0.97043100
C           3.02023800   -2.93931200    0.59771400
H           3.10243900   -4.01248000    0.80808600
H           3.20569900   -2.37959200    1.52391100
H           3.78429900   -2.65957100   -0.13374900
C           1.16235100   -3.57018700   -1.51204700
H           0.13958500   -3.47605200   -1.89634100
H           1.37530800   -4.62466300   -1.29854000
H           1.85199500   -3.21189500   -2.28436900
N           1.36744800    0.12958300    1.83763900
N           2.46456500    0.81082200    2.25203000
N           3.14034800   -0.04228200   -0.63588300
N           3.96267600    0.59492100    0.22972800
N           1.45834300    2.10850900   -0.34421500
N           2.46780100    2.55843300    0.44377900
N           0.73296000   -0.24500500   -2.14656500
O           0.66711200   -0.37832800   -3.34708500
P           1.33280500   -2.54529900   -0.00812900
W           0.92824400   -0.07217400   -0.39593700
O          -2.14460100   -2.66879300   -0.68010600
C          -2.96838200   -3.39878000   -1.58304500
H          -2.52298300   -3.43011100   -2.58566400
H          -3.02528700   -4.41431200   -1.18445600
H          -3.97422700   -2.96721100   -1.62396100
C          -4.35495300   -1.10144600    0.87141200
O          -5.05991200   -1.90448100    0.27895900
O          -3.66487000   -1.41208400    1.99640200
C          -3.72786800   -2.78022900    2.38141300
H          -3.46845500   -3.43867700    1.54559200
H          -3.00364200   -2.90023400    3.19119100
H          -4.72840800   -3.04574100    2.74156600
C          -4.15821200    2.76399300    0.03679800
F          -3.27642500    3.54009000    0.69116000
F          -4.23763800    3.24732400   -1.21378600
F          -5.35056000    2.96689600    0.60882400
H          -1.83267700    2.49746300   -0.98673300
74
alkyne_rDA_TS1-p_b_interm.log
B           2.96301800    1.93442900    1.29365800
H           3.72224700    2.64744600    1.88987800
C           0.85215200   -0.53092800    2.91514100
H           0.05165700   -1.25811000    2.83206100
C           1.52171800   -0.09516000    4.05883900
H           1.36761700   -0.41471000    5.07962700
C           2.41682300    0.85143400    3.59276800
H           3.13830300    1.46844500    4.11369600
C           3.80093100    0.10129100   -1.70652300
H           3.42611400   -0.48215100   -2.54069400
C           5.07897800    0.61332600   -1.47255300
H           5.95463600    0.52330900   -2.09965300
C           4.96901400    1.27970400   -0.26333600
H           5.69328600    1.85286600    0.30207700
C           0.36638200    3.15690400   -0.93057300
H          -0.38599000    2.92007600   -1.67323900
C           0.86396900    4.40219900   -0.53825700
H           0.56440500    5.37693000   -0.89628100
C           1.82740100    4.10573000    0.40704600
H           2.48621900    4.74700400    0.97920300
C          -1.07220700   -1.11023700    0.18392700
H          -0.97817100   -1.68255900    1.10548700
C          -1.22044800    0.34412500    0.20328900
H          -1.22292100    0.76224000    1.21428100
C          -2.29748600    0.94958000   -0.65918000
C          -2.59372000    0.15716800   -1.86956900
H          -3.14306800    0.65046000   -2.67017900
C          -2.32730300   -1.16732500   -1.97163000
H          -2.66117800   -1.73533100   -2.83352500
C          -1.68378000   -1.82356400   -0.88116400
C          -4.27243600    0.17918500    0.85875300
C          -3.67804300    1.07030400    0.07207300
C           1.00599300   -3.60787200    0.98465000
H           1.01324200   -3.20927400    2.00574100
H           1.58824000   -4.53713800    0.97001200
H          -0.02248100   -3.82545600    0.68632700
C           3.50311800   -2.44118800    0.48348600
H           3.82048400   -3.48040100    0.63050700
H           3.53724600   -1.91890500    1.44793100
H           4.19762600   -1.95031500   -0.20454800
C           1.88048000   -3.33006900   -1.73099800
H           0.87053200   -3.45814400   -2.13867800
H           2.33912600   -4.31509800   -1.58324300
H           2.47197200   -2.76111900   -2.45704300
N           1.31505700    0.09964000    1.82760100
N           2.27768800    0.95217900    2.25928400
N           2.98562000    0.41971000   -0.69526700
N           3.70848000    1.14620800    0.18808400
N           0.97628300    2.17823500   -0.25734000
N           1.88247000    2.76843500    0.56387900
N           0.60888700   -0.14407200   -2.14790500
O           0.53963000   -0.20528800   -3.35100500
P           1.78666200   -2.40863900   -0.15697900
W           0.83303500   -0.04842500   -0.39327000
O          -1.65431600   -3.13484100   -0.78149700
C          -2.41089900   -3.94430500   -1.68887000
H          -2.01107300   -3.87398100   -2.70605700
H          -2.30525900   -4.96768800   -1.32713900
H          -3.46375300   -3.64918200   -1.66323300
C          -3.89440300   -1.13422500    1.22768200
O          -4.20909000   -2.18538600    0.66656700
O          -3.23543600   -1.16083700    2.43824600
C          -2.97618200   -2.45421400    2.94553100
H          -2.31496900   -3.03391200    2.28475600
H          -2.49039600   -2.31535100    3.91598500
H          -3.89802600   -3.03232200    3.08273700
C          -4.32907500    2.37777600   -0.23340500
F          -3.60523500    3.43003700    0.22498000
F          -4.43796700    2.59383200   -1.57102700
F          -5.55527900    2.51799600    0.27166400
H          -2.01248300    1.96710300   -0.95855400
155
alkyne_rDA_TS1-p_b_step2.log
B           3.45097800    1.50814000    1.17972600
H           4.34211700    2.09954000    1.72498000
C           0.79308600   -0.18830900    2.97950900
H          -0.14600700   -0.72812800    2.94295300
C           1.52277800    0.22587800    4.09463300
H           1.28293900    0.07512300    5.13759900
C           2.61670800    0.88527000    3.56282100
H           3.45038800    1.38425900    4.04094000
C           3.90342000   -0.85812200   -1.50908300
H           3.42390400   -1.44306100   -2.28642900
C           5.26072000   -0.62804800   -1.27188400
H           6.10518900   -1.00213500   -1.83333800
C           5.28204100    0.20272200   -0.16441800
H           6.10671300    0.66550300    0.36332700
C           1.17814500    3.02724200   -1.21908200
H           0.36635700    2.88473200   -1.92305700
C           1.93397900    4.17091000   -0.94723100
H           1.83708900    5.15077800   -1.39298100
C           2.83495600    3.76664200    0.02053300
H           3.62162600    4.30630100    0.53300000
C          -1.17212200   -0.63725700    0.21350400
H          -1.28324100   -1.06137800    1.21240500
C          -0.97504400    0.79993900    0.03043500
H          -0.91398500    1.36693300    0.96618400
C          -1.93200400    1.44328000   -0.94758000
C          -2.12944900    0.65573500   -2.16622300
H          -2.33583900    1.15203900   -3.11220300
C          -2.25002000   -0.68901900   -2.05054700
H          -2.54907500   -1.30987200   -2.88965400
C          -2.00646900   -1.27469900   -0.76947100
C          -3.97351200    0.37720400    0.14996100
C          -3.37058700    1.46104300   -0.21667300
C           0.16964900   -3.41592700    1.41721800
H           0.31013400   -2.93858800    2.39330700
H           0.46056800   -4.47020100    1.49984300
H          -0.88476600   -3.35643000    1.13390800
C           2.88553900   -3.04530800    0.82311400
H           2.90651700   -4.10513700    1.10375000
H           3.09074600   -2.43574500    1.71281200
H           3.67056900   -2.85573000    0.08502400
C           1.03051500   -3.68650000   -1.29242800
H           0.01097000   -3.57863300   -1.68241300
H           1.20942800   -4.73690300   -1.03322800
H           1.72771600   -3.38273400   -2.08064800
N           1.40465200    0.18616000    1.84860500
N           2.52736300    0.85006800    2.22151100
N           3.16123100   -0.22788200   -0.59282600
N           4.01449200    0.42534600    0.22957100
N           1.59061500    2.00687700   -0.46366200
N           2.61509000    2.46667400    0.29779600
N           0.77924300   -0.42432100   -2.10197300
O           0.76893300   -0.65209100   -3.28880100
P           1.23123100   -2.60485500    0.16613700
W           0.94581600   -0.13477500   -0.36379400
O          -2.38287300   -2.51189900   -0.47917100
C          -3.24237000   -3.21329800   -1.38641100
H          -2.71076700   -3.46396900   -2.31179000
H          -3.52333100   -4.13587500   -0.87550600
H          -4.13825600   -2.62025500   -1.59420300
C          -4.66579600   -0.75418700    0.54559800
O          -5.54252800   -1.35328900   -0.08285500
O          -4.23323700   -1.19585800    1.77433700
C          -4.80617500   -2.41899400    2.19559800
H          -4.58874000   -3.23600200    1.49604700
H          -4.35929700   -2.64713100    3.16718000
H          -5.89451800   -2.34429800    2.30547500
C          -3.81559800    2.85259900    0.07272900
F          -2.91601900    3.51420200    0.83472100
F          -3.94476500    3.58594800   -1.05349900
F          -4.98499200    2.91787200    0.71238100
H          -1.66236900    2.48215800   -1.16460700
27
alkyne_rDA_TS2-d.log
B           3.49576900    1.57372500    1.17615300
H           4.38241400    2.19195500    1.70021000
C           1.09268800   -0.44042100    3.00472200
H           0.18277100   -1.02839400    2.97419800
C           1.88497900   -0.08757500    4.09904900
H           1.73608400   -0.34681300    5.13777600
C           2.89636900    0.68589700    3.55585800
H           3.73464000    1.19144300    4.01908800
C           3.89803900   -0.58728700   -1.68436700
H           3.39347600   -1.14042100   -2.46916200
C           5.25245100   -0.27957000   -1.53021500
H           6.07494000   -0.56420300   -2.17125800
C           5.30361700    0.49087200   -0.38081300
H           6.13410700    0.97892800    0.11416200
C           0.79063700    3.11835300   -0.71935900
H          -0.13674100    2.97089400   -1.26398400
C           1.47470800    4.29339700   -0.39491700
H           1.21226600    5.30791100   -0.66038900
C           2.55997600    3.86919300    0.35045700
H           3.36262700    4.42312100    0.82148400
C          -0.91295600   -0.78900200    0.40510800
H          -1.28593500   -1.44496900    1.18701600
C          -1.02400700    0.53189100    0.15206700
H          -1.32078500    1.34836500    0.81244500
C          -2.38834500    0.94019800   -1.21271700
C          -1.92459600    0.18996600   -2.34048400
H          -1.40120600    0.69289100   -3.15014300
C          -1.94736600   -1.16708400   -2.22272000
H          -1.43199200   -1.79653900   -2.94455500
C          -2.50527300   -1.72392200   -1.04813400
H          -2.47346100   -2.80357400   -0.90111200
C          -3.52127600   -0.98523100   -0.36967000
C          -3.50577700    0.37435600   -0.47933800
C          -4.41456200   -1.73753800    0.55064900
C           0.37975400   -3.59849200    1.09284300
H           0.36263100   -3.20439800    2.11480300
H           0.75648900   -4.62796400    1.11969300
H          -0.64195400   -3.60192600    0.69863800
C           3.10572500   -2.91786100    0.79358600
H           3.23575800   -3.99463500    0.95635200
H           3.17161600   -2.40029600    1.75902200
H           3.91357600   -2.55451900    0.14950000
C           1.50374000   -3.55612500   -1.51052600
H           0.51050800   -3.52070700   -1.97361900
H           1.77222100   -4.59986900   -1.30749300
H           2.22404900   -3.12792900   -2.21509000
C          -3.11718100    2.88008400   -2.33084600
H          -2.69407200    2.62903900   -3.31316400
H          -3.09406200    3.96640300   -2.20573700
H          -4.16008000    2.53692800   -2.29137100
F          -5.35283800   -0.97266800    1.12386700
F          -5.05580900   -2.73698500   -0.07667500
F          -3.71611300   -2.31771800    1.54726300
N           1.59514200    0.07440600    1.87627300
N           2.70434000    0.76900500    2.22728800
N           3.18796600   -0.05797800   -0.68302300
N           4.05689000    0.60593000    0.11273700
N           1.42493200    2.05955300   -0.21017700
N           2.51538500    2.52707800    0.45123700
N           0.82446600   -0.35971300   -2.06577600
O           0.96582100   -0.55943600   -3.25734100
O          -2.35247600    2.32642600   -1.27029000
P           1.46989900   -2.58159600    0.03417100
W           0.97220700   -0.12929600   -0.30523800
O          -5.38709400    1.83276400   -0.18150000
C          -4.39392300    1.30969800    0.26985900
O          -3.93457400    1.52116100    1.50713400
C          -4.74475800    2.37541200    2.31772400
H          -5.73991600    1.93914200    2.45432200
H          -4.23486200    2.45383100    3.27892900
H          -4.84618100    3.36530500    1.86274900
32
alkyne_rDA_TS2-p.log
B           3.79250000    1.41949700    0.99225000
H           4.76818700    1.95381600    1.44444000
C           1.09101900    0.09282200    3.02000800
H           0.09787100   -0.34094300    3.04663700
C           1.91884500    0.48150500    4.07517900
H           1.71997900    0.41057800    5.13520400
C           3.04642600    0.99417900    3.45741400
H           3.95007800    1.42719400    3.86810100
C           3.82785300   -1.15005000   -1.54232900
H           3.23824900   -1.72953300   -2.24469000
C           5.21446000   -1.04076800   -1.41095000
H           5.97764000   -1.53883500   -1.99222800
C           5.39403500   -0.13636800   -0.37782700
H           6.29439000    0.27761200    0.05902600
C           1.38624200    3.08598500   -1.17881800
H           0.47193300    3.00389400   -1.75562800
C           2.24178600    4.17585900   -0.99889500
H           2.14936800    5.16813900   -1.41745000
C           3.23468200    3.70045500   -0.16090300
H           4.10992200    4.18477600    0.25408100
C          -1.06675400   -0.33055200    0.34119000
H          -1.46696900   -0.74619100    1.27000100
C          -0.73193800    0.96825100    0.13492800
H          -0.98754600    1.91474900    0.60879900
C          -2.47224100    1.52701100   -1.63762800
C          -1.91789500    0.57316700   -2.52277700
H          -1.43409900    0.89689900   -3.44254500
C          -1.90161800   -0.73076100   -2.14111400
H          -1.41945800   -1.50615800   -2.73115100
C          -2.32283600   -1.02983800   -0.78857800
C          -3.46174100   -0.23237800   -0.32511800
C          -3.43343700    1.09671000   -0.69210100
C          -0.02573900   -3.12020100    1.69491600
H           0.17949600   -2.61120800    2.64323300
H           0.16068100   -4.19296500    1.82935900
H          -1.07094700   -2.96469600    1.41196200
C           2.71042100   -3.02649500    1.04703100
H           2.64755900   -4.06173600    1.40359400
H           2.99262400   -2.37694800    1.88586600
H           3.48976700   -2.95972400    0.28133000
C           0.77085100   -3.63842000   -0.99700700
H          -0.27277500   -3.51731100   -1.31126500
H           0.94258700   -4.67671800   -0.68823700
H           1.42141600   -3.39521500   -1.84420700
N           1.68221300    0.34228400    1.84589800
N           2.88447900    0.90067200    2.12543000
N           3.21664600   -0.38122300   -0.63557300
N           4.18469700    0.24164000    0.07514400
N           1.83433100    2.02745600   -0.50010600
N           2.97466800    2.41097600    0.12725800
N           0.84222300   -0.48672300   -2.01143700
O           0.98552000   -0.86136600   -3.15747500
P           1.08387500   -2.48843600    0.38675500
W           1.02318800   -0.04619500   -0.28917300
O          -2.32902700   -2.38274600   -0.45328900
C          -3.26880700   -3.15491900   -1.16871300
H          -3.06423900   -3.15659800   -2.24989600
H          -3.19481200   -4.18006200   -0.79337900
H          -4.29918000   -2.79685600   -1.01683100
C          -4.32521800   -0.75251800    0.75328300
O          -3.94174800   -1.35807400    1.73207500
O          -5.61852500   -0.47282200    0.51769700
C          -6.50298900   -0.73577200    1.60400000
H          -6.21195900   -0.15144700    2.48428200
H          -7.49635400   -0.43322800    1.26843700
H          -6.50346500   -1.79843600    1.86586900
C          -4.26836000    2.14039300   -0.01284600
F          -3.67282300    3.34378700   -0.05255700
F          -5.47316400    2.29478200   -0.58026500
F          -4.48263200    1.87576500    1.28817600
H          -2.39575700    2.58633000   -1.86709800
70
alkyne_rDA_TS3-d_a.log
B           3.87760200    1.15734300    1.12044000
H           4.90155000    1.57562000    1.58900300
C           1.80430600   -1.30544200    2.80632500
H           0.89588700   -1.89444500    2.83075300
C           2.86069200   -1.30665800    3.71688400
H           2.95570300   -1.88984900    4.62180900
C           3.75275700   -0.38157600    3.20460600
H           4.71325700   -0.03857800    3.56866000
C           3.53614900   -0.18482900   -2.20913900
H           2.85118000   -0.50623200   -2.98533700
C           4.91619900    0.02343300   -2.26598700
H           5.57345500   -0.11556100   -3.11273800
C           5.25189900    0.46626000   -0.99799900
H           6.20068300    0.77674300   -0.57817200
C           1.02472600    3.26819100    0.31503200
H          -0.00221800    3.32699700   -0.02767500
C           1.87222100    4.27762600    0.77688000
H           1.66416200    5.33605800    0.84694000
C           3.03332200    3.61760700    1.13418800
H           3.96369100    3.98325000    1.55080300
C          -0.88370500   -0.71069100    0.84141300
H          -0.53321300   -1.08072500    1.80766500
C          -0.90567700    0.72674200    0.69068500
H          -0.61296100    1.36848700    1.53186400
C          -2.10011700    1.25083800    0.01496600
C          -2.09134400   -0.69098100   -2.06840700
H          -1.87744200    0.02134000   -2.83927800
C          -2.24129100   -1.69857900   -1.34422300
H          -2.50661100   -2.74823000   -1.41040100
C          -2.14887400   -1.43702800    0.47883800
H          -2.17293000   -2.46951000    0.83099500
C          -3.35566700   -0.71256300    0.64723400
C          -3.32858100    0.63534600    0.22005000
C          -4.63534100   -1.46602000    0.74751600
C           0.33820800   -3.73671500    0.29957000
H           0.34848900   -3.54881400    1.37853900
H           0.76583400   -4.72886600    0.10979300
H          -0.69752800   -3.73037600   -0.05349000
C           3.02117700   -3.02580900   -0.21854100
H           3.12023000   -4.09952600   -0.41911100
H           3.24491900   -2.83967500    0.83906800
H           3.74878500   -2.48146400   -0.82961800
C           1.09164800   -3.00702000   -2.33314600
H           0.07802600   -2.75563600   -2.66451600
H           1.25020300   -4.08867100   -2.42262500
H           1.80506800   -2.48879700   -2.98230000
C          -1.89755400    2.78405600   -1.78386000
H          -0.98771700    2.29771700   -2.16065700
H          -1.80549900    3.86701800   -1.91217100
H          -2.77229300    2.42784000   -2.34008900
F          -5.51711800   -1.13957100   -0.22489700
F          -4.44564900   -2.79352300    0.64097400
F          -5.28179100   -1.27533900    1.91108400
N           2.03376400   -0.44047000    1.80757600
N           3.24171800    0.12135200    2.06801500
N           3.07608800    0.09230300   -0.98361700
N           4.13598000    0.49509800   -0.24684100
N           1.63402600    2.07925100    0.37921000
N           2.87344600    2.30409200    0.88918400
N           0.51150400    0.27000500   -1.88891600
O           0.37813300    0.45783900   -3.08406600
O          -2.07351600    2.55653000   -0.38834000
P           1.31163300   -2.47079600   -0.59850200
W           0.97747500    0.00122700   -0.21009600
O          -4.81628600    1.81034600   -1.25882100
C          -4.57120000    1.35662900   -0.16298600
O          -5.41722300    1.43201000    0.87362200
C          -6.72041300    1.91874700    0.55993800
H          -7.19533600    1.27831500   -0.19160100
H          -7.28929400    1.88691700    1.49057400
H          -6.67847300    2.94441400    0.18088000
29
alkyne_rDA_TS4_c.log
C           0.88135000   -2.11710700    1.08217300
H           1.57754400   -2.34929900    1.88329400
C          -0.45310500   -2.06162100    1.28517500
H          -0.92831100   -2.24586400    2.24462100
C          -1.27395900   -1.64864000    0.18534900
C          -0.81044100   -1.86869900   -1.15252200
H          -1.51609600   -1.93458200   -1.97521300
C           0.52915600   -1.93536300   -1.34096900
H           0.96180400   -2.04536000   -2.33141300
C           1.38697600   -1.64014500   -0.20271300
H           2.45008400   -1.81372400   -0.37215300
C           1.18757800    0.08842700   -0.03020300
C           0.01812300    0.55302800    0.15070300
C           2.52675000    0.71705600   -0.08811400
C          -1.02315200    1.46420600    0.45192700
C          -2.70636000    2.81760100   -0.45312900
H          -3.05216500    3.12548800   -1.44164400
H          -2.43677500    3.70000900    0.13610500
C          -3.40868100   -0.94477900   -0.55159600
H          -4.30515100   -0.56827300   -0.05602800
H          -3.68647600   -1.77029100   -1.21696100
H          -2.93688400   -0.14144700   -1.13050400
F           3.33769000    0.24190500    0.87480100
F           2.47401800    2.04189800    0.05843200
F           3.14509500    0.47132200   -1.25746000
O          -2.54037800   -1.39241600    0.48762700
O          -1.42865100    1.71685400    1.57302500
O          -1.57598500    1.97881600   -0.67413100
H          -3.50410500    2.27738500    0.06927700
31
alkyne_rDA_TS5_a.log
C           1.61557300   -0.21699100   -0.32096000
C           1.99317700   -1.50981000   -0.80298500
H           3.00789500   -1.69702300   -1.14114800
C           1.06728300   -2.49822000   -0.70176300
H           1.30222100   -3.53071900   -0.94298500
C          -0.18528400   -2.16283800   -0.08998500
H          -0.92884500   -2.95343900    0.00746600
C          -0.68015200   -0.84263100   -0.37284500
C           0.23782100    0.16008100   -0.44178600
C          -2.13541400   -0.59391200   -0.20062900
C           3.85337200    0.51315000   -0.12307200
H           4.35395700    1.43423500    0.18250800
H           4.27697900    0.18084800   -1.07911900
H           4.02187000   -0.26167200    0.63745300
F          -2.51298600    0.61927600   -0.62601000
F          -2.88073200   -1.49294800   -0.86033600
F          -2.49194300   -0.68746600    1.09326600
O           2.47520700    0.82263900   -0.24107000
O          -0.09857900    2.31575400   -1.44422000
C          -0.09280700    1.61819500   -0.46038300
O          -0.36540600    2.03927200    0.77770300
C          -0.75519300    3.41218800    0.87835600
H           0.03609800    4.07063300    0.50841500
H          -1.67007300    3.58990100    0.30379400
H          -0.93568500    3.59866100    1.93758400
C           1.26423600   -0.89917400    1.82296700
H           1.92853600   -0.19299000    2.28781900
C           0.42543200   -1.82304600    1.77673900
H          -0.16002700   -2.55145300    2.31468700
35
alkyne_rDA_TS6-d_a.log
B           2.87604100    1.36380400    1.59778800
H           3.68606700    1.90263400    2.30283500
C           0.30536500   -0.86562500    2.86205700
H          -0.57333500   -1.46626800    2.65661900
C           0.94507900   -0.63093100    4.08075400
H           0.67837600   -1.01494500    5.05520700
C           1.99162200    0.21593300    3.76068800
H           2.75376000    0.67369000    4.37903600
C           3.69456800   -0.44332800   -1.42411100
H           3.31635900   -0.91515900   -2.32438600
C           5.01013400   -0.16251700   -1.04438900
H           5.91793600   -0.37165200   -1.59268300
C           4.88891300    0.46016800    0.18579300
H           5.63510300    0.87845200    0.84995000
C           0.65484700    3.15270600   -0.65478500
H          -0.11025100    3.09415500   -1.41983700
C           1.32808900    4.26803300   -0.14679100
H           1.20612700    5.30328400   -0.43299400
C           2.18431600    3.74931200    0.80642800
H           2.90524800    4.23052900    1.45574000
C          -1.45969800   -0.93471800   -0.09131600
H          -1.53226100   -1.54327700    0.81372500
C          -1.45244400    0.51935200    0.07282000
H          -1.44808600    0.92733200    1.08773900
C          -2.23323300    1.30472200   -0.85951800
C          -2.72771200    0.77130800   -2.03052100
H          -3.24237300    1.39052000   -2.75912100
C          -2.67410100   -0.63398800   -2.21575300
H          -3.14207300   -1.06170300   -3.10086100
C          -2.18175600   -1.45848400   -1.24178500
H          -2.25973500   -2.53976500   -1.36337500
C          -4.58172600   -0.96822900    0.08243500
C          -4.62273300    0.29654400    0.18989600
C          -0.05840900   -3.77756100    0.50958500
H          -0.19049400   -3.50690000    1.56316200
H           0.36148700   -4.78946300    0.45906500
H          -1.03696700   -3.77873800    0.01988600
C           2.64519300   -3.02564600    0.57851700
H           2.77644800   -4.11362500    0.62246900
H           2.59583500   -2.63075500    1.60167700
H           3.51241600   -2.58173800    0.07876600
C           1.31323200   -3.37830600   -1.94958500
H           0.38843800   -3.26440000   -2.52715900
H           1.55581600   -4.44381900   -1.85592100
H           2.11810500   -2.87208700   -2.49398100
C          -3.15571900    3.43344000   -1.30516400
H          -3.21076300    4.40249700   -0.80353800
H          -4.17015900    3.02863400   -1.43063800
H          -2.70183200    3.56949900   -2.29758800
N           0.92404500   -0.21286300    1.87082300
N           1.96017000    0.45287800    2.43702200
N           2.84256300   -0.03666000   -0.47755700
N           3.58273100    0.52098900    0.50879500
N           1.06991500    2.04042000   -0.04633500
N           2.01694700    2.41268800    0.85400200
N           0.52729300   -0.09150900   -2.15960800
O           0.52933100   -0.09146300   -3.37028200
O          -2.36955800    2.59569600   -0.48518300
P           1.09130400   -2.60589200   -0.30715100
W           0.61917000   -0.13043300   -0.39274600
C          -5.50387700    1.00621100    0.98758900
C          -6.39123600    0.16890900    1.68894900
C          -6.34464500   -1.22473500    1.56516400
C          -5.40669100   -1.86681100    0.73482600
H          -5.54124100    2.09001200    1.09515500
H          -7.13441100    0.61706200    2.34820300
H          -7.05353100   -1.83064300    2.12915800
H          -5.37646900   -2.95201400    0.64825200
4
alkyne_rDA_TS6-p.log
B          -3.16096200   -1.67971100    0.91082300
H          -4.06890800   -2.33023400    1.35357800
C          -0.29795800   -0.65424400    2.89294600
H           0.67498800   -0.17718700    2.92568200
C          -0.99969900   -1.29133100    3.91831100
H          -0.69792800   -1.42110000    4.94799400
C          -2.16576500   -1.72821700    3.31522300
H          -3.01032800   -2.27881800    3.71061000
C          -3.56999500    1.29895200   -1.08728000
H          -3.08627000    2.03122600   -1.72490500
C          -4.92829800    1.09219000   -0.83007500
H          -5.77034000    1.63867700   -1.23100300
C          -4.95479400    0.01864100    0.04292400
H          -5.78334800   -0.51230500    0.49504700
C          -1.14116600   -2.70971700   -1.93176900
H          -0.34905500   -2.45735500   -2.62705300
C          -1.98497300   -3.82438500   -1.90210100
H          -1.99899500   -4.66379100   -2.58314000
C          -2.79870600   -3.61142600   -0.80512900
H          -3.60577000   -4.20190500   -0.38937400
C           1.55441200    0.34064500    0.17506600
H           1.72851000    0.46736600    1.24668000
C           1.27957400   -1.00237600   -0.33796300
H           1.15055700   -1.79536800    0.40484700
C           1.92478300   -1.40471100   -1.57350800
C           2.54624900   -0.49050100   -2.38068500
H           2.95615000   -0.79724400   -3.34127000
C           2.79551800    0.82590800   -1.92023400
H           3.37501500    1.50783800   -2.53549200
C           2.41895000    1.17459800   -0.64181100
C           4.58638200   -0.37354000    0.11389700
C           4.35427300   -1.56579900   -0.25741600
C           0.44977700    2.78201000    2.18530400
H           0.23094500    2.11420900    3.02631700
H           0.27497800    3.81556300    2.50855600
H           1.49546700    2.66892800    1.88955900
C          -2.27227500    2.81402900    1.57337000
H          -2.18540600    3.75661200    2.12734600
H          -2.54500800    2.01293300    2.27311700
H          -3.07061800    2.90994300    0.83150800
C          -0.38263300    3.79636100   -0.35909100
H           0.62305900    3.70917500   -0.78696100
H          -0.47671600    4.75810700    0.15979800
H          -1.10743100    3.75323600   -1.17960700
N          -0.99192300   -0.69573000    1.74913400
N          -2.14116700   -1.36233700    2.02104500
N          -2.83031100    0.42428200   -0.39915800
N          -3.68716700   -0.36343000    0.29180000
N          -1.42142500   -1.88505800   -0.92037000
N          -2.44749500   -2.44448200   -0.22926700
N          -0.48835300    0.84911800   -1.96368400
O          -0.46531900    1.37296100   -3.05531100
P          -0.66592600    2.39752200    0.78322200
W          -0.62418300    0.14053700   -0.34834500
C           5.04669200   -2.69386600    0.14312200
C           6.08714000   -2.38927100    1.04118100
C           6.34567100   -1.07780300    1.45694400
C           5.57958900    0.01020900    0.99868100
H           4.85009800   -3.71795600   -0.17036200
H           6.70785900   -3.19877900    1.42469700
H           7.16160100   -0.89551300    2.15609600
H           5.78228900    1.02771400    1.33265000
O           2.75491000    2.34364500   -0.04484100
C           3.67348600    3.18395800   -0.71320500
H           3.25428000    3.57921300   -1.64898600
H           3.88455600    4.01698700   -0.03844600
H           4.60679500    2.64856900   -0.93786500
H           1.84292500   -2.44401400   -1.89004900
26
alkyne_rDA_TS7-d_a.log
B           3.15430600    1.48987800    1.08198700
H           4.09249500    2.07370800    1.55355400
C           0.98284400   -0.70655800    2.98742800
H           0.07658400   -1.30108700    3.00541600
C           1.89238200   -0.43831700    4.01267700
H           1.86236600   -0.78710700    5.03528700
C           2.83348000    0.39197000    3.42857800
H           3.71675400    0.86734100    3.83692200
C           3.23441700   -0.41471900   -1.98044100
H           2.64547100   -0.90817300   -2.74626300
C           4.59674000   -0.10290600   -1.95622900
H           5.34122500   -0.32171800   -2.70874300
C           4.77670300    0.56929500   -0.75912100
H           5.65675800    1.02480500   -0.32209100
C           0.24390000    3.15529500   -0.35106000
H          -0.73950100    3.04222800   -0.79722400
C           0.95840800    4.30670400   -0.00702400
H           0.66527400    5.33698700   -0.15290800
C           2.12257600    3.83381000    0.57090600
H           2.97258400    4.35512100    0.99369900
C          -1.30147600   -0.84851500    0.61339400
H          -1.61856700   -1.59144800    1.34038100
C          -1.46156500    0.48196900    0.45903800
H          -1.68988600    1.25613600    1.19540100
C          -2.94468400    0.97950300   -0.71903700
C          -2.61791300    0.32077300   -1.93571400
H          -2.14793100    0.87776100   -2.74296300
C          -2.65465700   -1.05343700   -1.93678100
H          -2.20398600   -1.60789500   -2.75831100
C          -3.12177000   -1.72210800   -0.79709000
H          -3.09233400   -2.81224900   -0.75907200
C          -4.03127100   -1.04676000    0.08777400
C          -3.98951300    0.36608100    0.10230800
C           0.08642000   -3.69758600    0.92806700
H           0.19366200   -3.38623100    1.97297400
H           0.47259300   -4.71859800    0.82378200
H          -0.97515300   -3.68815900    0.66114500
C           2.74617100   -2.95846900    0.33647400
H           2.89588600   -4.04346400    0.39362600
H           2.93777400   -2.51883300    1.32363300
H           3.46310900   -2.53695300   -0.37596100
C           0.85758600   -3.42226400   -1.78485900
H          -0.18778400   -3.35681500   -2.10921300
H           1.14950900   -4.47661300   -1.70786400
H           1.48033500   -2.92824900   -2.53788900
C          -3.78230900    2.99662500   -1.59488400
H          -3.74412200    4.07165100   -1.39343800
H          -4.81556500    2.64563200   -1.45677500
H          -3.49499700    2.82487500   -2.64197800
N           1.35379800   -0.09090500    1.85867000
N           2.49287100    0.58563400    2.14187900
N           2.64214100    0.01989400   -0.86383200
N           3.59414600    0.62619000   -0.11907100
N           0.93418500    2.06460800   -0.00983000
N           2.09250100    2.48749500    0.56068300
N           0.14413700   -0.19951900   -1.99562100
O           0.17457700   -0.29492300   -3.20888900
O          -2.89121700    2.37057400   -0.69136000
P           1.02448500   -2.57917700   -0.17299600
W           0.48108300   -0.11673400   -0.24516700
C          -4.80845200    1.07986500    0.98392700
C          -5.68806100    0.40597500    1.81806700
C          -5.73493900   -0.99462700    1.80826800
C          -4.90648700   -1.71250600    0.96235100
H          -4.73965700    2.16599000    1.01232100
H          -6.33610100    0.96579000    2.48956900
H          -6.42066100   -1.51886800    2.47118200
H          -4.92960300   -2.80248900    0.95889200
36
alkyne_rDA_TS7-p.log
B          -3.49964700   -1.22215400    0.71724200
H          -4.55794200   -1.67809900    1.05636100
C          -0.88014400   -0.25845300    3.03582300
H           0.14149200    0.07838200    3.16941900
C          -1.83281000   -0.60935500    3.99482600
H          -1.72603000   -0.60187500    5.07035700
C          -2.94176000   -0.98450000    3.25639300
H          -3.91566000   -1.34421000    3.56460400
C          -3.06507400    1.45631200   -1.66037100
H          -2.36109900    2.00363100   -2.27826500
C          -4.46257400    1.47889900   -1.65411500
H          -5.11958600    2.07685800   -2.26996900
C          -4.81944600    0.54892500   -0.69246600
H          -5.79066500    0.20562900   -0.35804600
C          -1.08620300   -3.01970900   -1.33765100
H          -0.12203700   -3.00346700   -1.83303100
C          -2.05609700   -4.02479900   -1.28840400
H          -2.02505400   -5.00046200   -1.75265900
C          -3.06694400   -3.49039700   -0.50970700
H          -4.01812400   -3.90156400   -0.19496500
C           1.52354400    0.04200100    0.57129800
H           1.90768100    0.40936300    1.52564700
C           1.12044600   -1.20164100    0.23756200
H           1.23655200   -2.20450400    0.64081300
C           2.85847600   -1.82692000   -1.42712300
C           2.49363600   -0.76416800   -2.26320500
H           1.97998200   -0.95578500   -3.20417100
C           2.64422500    0.52632900   -1.81196800
H           2.26370700    1.37244700   -2.37893100
C           3.03970600    0.69776500   -0.45601400
C           3.99216100   -0.28102900    0.07471700
C           3.83766200   -1.60400900   -0.40002600
C           0.67719000    2.87880600    1.96815300
H           0.37564300    2.32860500    2.86621200
H           0.56153100    3.95233000    2.16225300
H           1.72422700    2.66305200    1.73654100
C          -1.99025100    3.09513700    1.10042600
H          -1.85501600    4.10255000    1.51233800
H          -2.40738800    2.44358300    1.87942600
H          -2.70401000    3.14160500    0.27192800
C           0.18054800    3.59047200   -0.73544900
H           1.23948500    3.38908200   -0.93727800
H           0.06521100    4.62672300   -0.39516000
H          -0.38453200    3.44187900   -1.66183800
N          -1.38143100   -0.40079800    1.80381700
N          -2.65043700   -0.85154500    1.94984000
N          -2.61390400    0.58949900   -0.74888100
N          -3.69645400    0.03236300   -0.15956500
N          -1.48562300   -1.95398500   -0.64092600
N          -2.70823400   -2.24843600   -0.13125600
N          -0.13383300    0.51454400   -1.92478800
O          -0.14875200    0.95308800   -3.06056800
P          -0.37605400    2.41488600    0.54714300
W          -0.49629200    0.01779200   -0.24922200
C           4.60791300   -2.62846100    0.17609900
C           5.52321400   -2.34310000    1.17488000
C           5.67238500   -1.02924200    1.63946700
C           4.89801400   -0.00964300    1.10570600
H           4.47987800   -3.65028600   -0.18135100
H           6.12564200   -3.14142100    1.60410300
H           6.38932300   -0.81082000    2.42852500
H           4.98098700    1.00683900    1.48714300
O           3.17343300    1.99959800    0.02532800
C           4.13517200    2.77571000   -0.66283400
H           3.83046200    2.98624100   -1.69828700
H           4.22796200    3.72512100   -0.12582600
H           5.11779700    2.28176600   -0.68545800
H           2.67827900   -2.85488500   -1.74323500
4
alkyne_rDA_anisole.log
C          -1.84723100   -0.99349000    0.00002300
C          -0.49609800   -1.30065400   -0.00002800
C           0.45611000   -0.27533900   -0.00013400
H          -2.57782700   -1.79974100    0.00012300
H          -0.14756100   -2.33104800    0.00002700
C          -2.27195800    0.33568500   -0.00002600
H          -3.33249000    0.57481200    0.00003000
O           1.75031000   -0.67523800   -0.00021500
C           2.74748100    0.32362500    0.00052300
H           3.70796300   -0.19671400    0.00102800
H           2.68857500    0.95885600   -0.89409000
H           2.68747100    0.95861200    0.89523100
C          -1.32235900    1.34894300   -0.00015100
C           0.04147200    1.05762000   -0.00021800
H           0.76449400    1.86835300   -0.00035400
H          -1.63761200    2.39043300   -0.00021000
